# Supplementary material for: Development and Application of a Test for Food-Induced Emotions
Source: PLoS One. 2016 Nov 18;11(11):e0165991. doi: 10.1371/journal.pone.0165991 (PMC5115674; doi:10.1371/journal.pone.0165991)
Supplement: S1 Dataset — (XLSX) [file pone.0165991.s001.xlsx]

## Sheet: MDMQ_Gruppe 3
Gruppe	PersonenID	ProduktNr	Produkt	Datum	Geschlecht	Alter	Haushalt	Schulabschluss	Bio_Konventionell	Bio_kaufen	Verzehr_Biogemüse	Verzehr_Biomilch	Verzehr_Biobackwaren	Methoden_Entspannung	Konstitution	Alkohol	Rauchen	item 1	item 2	item 3	item 4	item 5	item 6	item 7	item 8	item 9	item 10	item 11	item 12
Gruppe3	2	311	Adelholzer Glas	2012-12-11	2	4	1	1	1	2	2	2	2	2	2	3	4	3	3	2	2	3	3	3	2	3	2	1	2
Gruppe3	3	311	Adelholzer Glas	2012-12-11	2	1	1	3	2	1	2	1	2	3	2	3	4	3	2	4	2	4	3	3	3	3	2	3	2
Gruppe3	4	311	Adelholzer Glas	2012-12-11	2	3	1	3	1	1	3	2	2	1	3	3	4	3	4	2	2	2	5	2	4	1	3	2	4
Gruppe3	5	311	Adelholzer Glas	2012-12-11	2	3	2	2	1	2	3	4	4	1	1	4	1	3	1	1	1	5	3	1	3	1	1	1	1
Gruppe3	6	311	Adelholzer Glas	2012-12-11	1	4	1	1	2	2	2	2	3	3	2	3	4	4	5	2	2	3	4	1	4	2	2	2	4
Gruppe3	7	311	Adelholzer Glas	2012-12-11	#NULL!	#NULL!	#NULL!	#NULL!	#NULL!	#NULL!	#NULL!	#NULL!	#NULL!	#NULL!	#NULL!	#NULL!	#NULL!	3	4	1	1	3	4	2	4	1	5	1	4
Gruppe3	8	311	Adelholzer Glas	2012-12-11	2	1	1	3	1	4	2	1	3	2	3	3	2	5	4	1	1	1	4	2	4	1	2	1	3
Gruppe3	9	311	Adelholzer Glas	2012-12-11	2	4	1	2	1	4	2	2	2	1	1	3	4	3	4	1	1	2	4	3	4	1	3	1	5
Gruppe3	10	311	Adelholzer Glas	2012-12-11	1	1	2	2	2	3	2	2	2	3	2	3	4	3	4	2	1	2	5	2	4	2	4	1	5
Gruppe3	11	311	Adelholzer Glas	2012-12-11	1	3	2	2	1	4	3	3	2	3	2	3	4	4	4	1	1	2	4	2	5	1	3	1	5
Gruppe3	12	311	Adelholzer Glas	2012-12-11	1	5	2	2	1	4	3	4	4	3	2	2	4	2	3	3	2	4	4	3	2	4	2	4	1
Gruppe3	13	311	Adelholzer Glas	2012-12-11	2	3	1	2	1	4	2	2	2	2	2	3	4	5	4	1	1	1	4	4	4	1	4	1	4
Gruppe3	14	311	Adelholzer Glas	2012-12-11	2	2	2	2	1	2	3	2	3	2	3	3	1	4	3	1	1	1	5	2	4	2	3	1	3
Gruppe3	15	311	Adelholzer Glas	2012-12-11	2	3	1	3	1	2	2	2	3	1	3	3	4	4	3	2	1	3	4	3	4	2	3	1	4
Gruppe3	16	311	Adelholzer Glas	2012-12-11	2	1	1	2	1	4	4	4	3	2	3	3	1	2	2	3	3	4	1	3	2	3	1	3	1
Gruppe3	17	311	Adelholzer Glas	2012-12-11	1	2	2	1	1	2	3	3	3	3	2	3	3	3	3	1	1	3	5	3	5	1	3	5	3
Gruppe3	18	311	Adelholzer Glas	2012-12-11	1	4	2	1	1	3	3	4	4	3	3	3	1	2	2	1	1	1	3	1	4	1	4	1	4
Gruppe3	19	311	Adelholzer Glas	2012-12-11	1	3	1	1	1	3	3	2	3	2	2	3	4	5	4	5	1	1	5	1	5	1	4	1	5
Gruppe3	20	311	Adelholzer Glas	2012-12-11	2	5	1	2	1	1	3	3	3	2	1	4	1	4	3	1	1	1	3	2	4	1	3	1	4
Gruppe3	22	311	Adelholzer Glas	2012-12-11	2	3	1	2	2	4	2	2	2	2	3	3	1	5	4	1	1	1	5	1	5	1	4	1	3
Gruppe3	24	311	Adelholzer Glas	2012-12-11	2	3	1	1	1	2	3	3	4	1	3	3	4	3	3	1	1	1	3	1	4	1	1	1	5
Gruppe3	25	311	Adelholzer Glas	2012-12-11	1	4	1	2	2	2	2	3	3	2	2	3	4	4	4	1	1	1	5	1	5	1	5	1	5
Gruppe3	27	311	Adelholzer Glas	2012-12-11	1	4	2	2	1	2	2	2	2	2	2	4	4	5	5	1	1	1	3	1	4	1	5	1	5
Gruppe3	28	311	Adelholzer Glas	2012-12-11	2	1	1	3	1	2	3	4	4	3	2	3	4	4	3	1	1	1	3	3	4	1	3	1	4
Gruppe3	29	311	Adelholzer Glas	2012-12-11	2	5	2	2	1	2	3	4	3	3	2	3	1	4	3	2	1	2	3	2	4	1	4	1	3
Gruppe3	30	311	Adelholzer Glas	2012-12-11	1	1	2	1	1	4	3	3	3	3	3	3	1	4	3	1	1	1	4	1	4	1	2	1	4
Gruppe3	31	311	Adelholzer Glas	2012-12-11	2	4	2	2	1	4	2	3	3	1	1	3	4	2	2	4	3	3	3	2	2	4	2	3	3
Gruppe3	32	311	Adelholzer Glas	2012-12-11	2	3	1	2	1	3	2	3	3	1	3	3	4	5	4	2	1	3	5	2	5	1	3	1	5
Gruppe3	33	311	Adelholzer Glas	2012-12-11	2	3	1	2	1	3	3	4	3	2	1	3	4	5	5	4	2	1	5	1	3	3	5	1	3
Gruppe3	34	311	Adelholzer Glas	2012-12-11	1	5	2	2	1	2	3	3	3	3	2	3	4	3	3	2	1	1	3	1	4	1	5	1	4
Gruppe3	35	311	Adelholzer Glas	2012-12-11	1	5	2	1	1	4	2	3	3	3	2	3	4	4	4	2	1	2	3	2	4	2	4	1	3
Gruppe3	36	311	Adelholzer Glas	2012-12-11	1	4	2	2	2	2	2	1	3	1	1	3	4	3	3	2	2	4	3	2	4	2	3	2	4
Gruppe3	37	311	Adelholzer Glas	2012-12-11	1	3	2	1	1	2	2	2	3	2	2	3	1	4	4	1	1	1	4	1	4	1	4	1	4
Gruppe3	38	311	Adelholzer Glas	2012-12-11	2	5	2	2	1	4	2	2	2	1	2	3	4	4	4	1	1	1	4	2	4	1	3	1	3
Gruppe3	39	311	Adelholzer Glas	2012-12-11	2	2	2	3	2	4	2	2	2	1	2	3	4	4	4	1	1	1	4	1	4	1	4	1	4
Gruppe3	40	311	Adelholzer Glas	2012-12-11	1	2	2	3	2	4	2	2	2	2	3	3	4	3	3	1	1	1	4	3	3	1	1	1	3
Gruppe3	41	311	Adelholzer Glas	2012-12-11	2	3	1	2	1	3	3	3	3	2	3	3	4	3	4	1	1	1	3	1	5	1	4	1	5
Gruppe3	42	311	Adelholzer Glas	2012-12-11	2	1	2	1	1	2	3	3	3	3	2	4	1	4	4	1	1	1	3	1	3	1	3	1	3
Gruppe3	43	311	Adelholzer Glas	2012-12-11	2	4	2	1	2	2	2	2	3	1	2	3	4	3	3	2	1	2	3	4	4	2	3	1	4
Gruppe3	44	311	Adelholzer Glas	2012-12-11	1	3	2	3	1	5	2	3	4	3	2	3	4	3	2	2	1	1	3	1	4	1	5	1	3
Gruppe3	45	311	Adelholzer Glas	2012-12-11	1	1	2	1	1	3	3	3	3	3	2	3	1	3	2	4	1	1	3	1	3	1	5	1	5
Gruppe3	46	311	Adelholzer Glas	2012-12-11	1	3	2	2	1	2	2	3	2	1	3	3	4	4	4	1	1	1	4	2	2	3	4	2	5
Gruppe3	47	311	Adelholzer Glas	2012-12-11	2	3	1	2	1	3	2	3	3	3	2	3	4	4	2	3	2	3	4	2	4	2	2	2	2
Gruppe3	49	311	Adelholzer Glas	2012-12-11	2	1	1	2	1	3	2	2	2	2	3	3	3	4	3	2	1	1	4	3	5	1	4	1	4
Gruppe3	50	311	Adelholzer Glas	2012-12-11	2	4	1	1	1	2	3	3	3	3	1	3	4	4	3	4	3	2	5	2	4	4	3	4	3
Gruppe3	51	311	Adelholzer Glas	2012-12-11	2	4	2	3	1	4	3	3	3	1	3	3	4	3	2	3	1	4	4	4	5	3	2	1	3
Gruppe3	52	311	Adelholzer Glas	2012-12-11	2	2	2	3	1	5	3	2	3	3	#NULL!	2	3	1	2	4	4	5	3	5	2	3	1	4	3
Gruppe3	53	311	Adelholzer Glas	2012-12-11	1	2	2	3	1	5	3	2	3	1	2	3	3	3	3	1	1	1	3	1	5	1	4	1	5
Gruppe3	54	311	Adelholzer Glas	2012-12-11	2	3	1	2	1	3	2	2	2	3	3	3	4	5	5	1	1	1	4	1	4	1	4	1	4
Gruppe3	55	311	Adelholzer Glas	2012-12-11	1	4	1	3	1	5	2	2	3	2	3	3	4	4	4	1	1	1	4	1	4	1	4	1	4
Gruppe3	56	311	Adelholzer Glas	2012-12-11	2	3	1	3	1	3	3	3	4	3	3	3	1	4	3	1	1	2	4	3	4	1	3	1	4
Gruppe3	58	311	Adelholzer Glas	2012-12-11	2	3	1	2	1	3	3	4	4	2	2	3	4	5	5	4	1	1	1	1	2	1	4	1	4
Gruppe3	59	311	Adelholzer Glas	2012-12-11	1	4	1	2	1	2	3	3	3	3	3	2	4	4	3	1	1	1	4	2	5	1	3	1	4
Gruppe3	60	311	Adelholzer Glas	2012-12-11	1	3	1	1	1	2	3	3	3	3	3	3	4	3	4	3	2	2	4	2	4	2	4	2	3
Gruppe3	61	311	Adelholzer Glas	2012-12-11	2	3	1	3	1	4	2	3	1	3	1	4	4	3	3	1	3	3	3	4	3	3	2	3	3
Gruppe3	62	311	Adelholzer Glas	2012-12-11	1	3	2	2	1	2	3	3	3	1	3	4	4	5	5	1	1	1	5	1	5	1	5	1	5
Gruppe3	63	311	Adelholzer Glas	2012-12-11	1	3	1	3	1	2	3	4	5	3	3	3	4	2	4	1	1	1	3	2	3	2	3	1	4
Gruppe3	64	311	Adelholzer Glas	2012-12-11	2	3	2	2	1	4	2	3	5	2	2	3	4	4	3	1	1	2	4	3	5	1	2	1	4
Gruppe3	65	311	Adelholzer Glas	2012-12-11	2	3	1	2	2	2	2	2	2	1	3	3	4	5	4	4	1	4	5	4	5	1	4	1	5
Gruppe3	66	311	Adelholzer Glas	2012-12-11	2	5	1	1	1	2	3	3	3	1	1	3	4	5	5	2	1	1	4	1	4	1	5	1	4
Gruppe3	67	311	Adelholzer Glas	2012-12-11	2	3	1	2	1	3	2	3	3	3	2	4	4	3	2	3	1	2	3	4	3	3	4	1	3
Gruppe3	68	311	Adelholzer Glas	2012-12-11	2	3	1	2	1	4	3	3	3	3	2	3	4	5	5	4	1	1	5	1	5	1	4	1	5
Gruppe3	69	311	Adelholzer Glas	2012-12-11	2	3	1	3	2	4	2	3	3	2	3	3	2	4	4	1	1	2	5	2	4	1	3	1	4
Gruppe3	70	311	Adelholzer Glas	2012-12-11	2	1	2	3	1	3	3	4	4	3	2	3	4	3	2	2	2	4	3	4	3	2	2	2	4
Gruppe3	2	311	Adelholzer Glas	2013-01-23	2	4	1	1	1	2	2	2	2	2	2	3	4	4	3	2	1	1	2	2	3	3	3	1	2
Gruppe3	3	311	Adelholzer Glas	2013-01-23	2	1	1	3	2	1	2	1	2	3	2	3	4	3	2	3	4	4	3	4	2	3	2	3	2
Gruppe3	4	311	Adelholzer Glas	2013-01-23	2	3	1	3	1	1	3	2	2	1	3	3	4	4	5	1	1	1	4	1	4	1	4	1	5
Gruppe3	5	311	Adelholzer Glas	2013-01-23	2	3	2	2	1	2	3	4	4	1	1	4	1	5	4	4	1	4	4	2	4	1	5	1	4
Gruppe3	6	311	Adelholzer Glas	2013-01-23	1	4	1	1	2	2	2	2	3	3	2	3	4	3	2	4	3	4	4	4	3	3	2	3	4
Gruppe3	8	311	Adelholzer Glas	2013-01-23	2	1	1	3	1	4	2	1	3	2	3	3	2	3	1	3	1	2	3	4	3	4	1	1	4
Gruppe3	9	311	Adelholzer Glas	2013-01-23	2	4	1	2	1	4	2	2	2	1	1	3	4	4	4	1	1	1	4	2	4	1	2	1	4
Gruppe3	10	311	Adelholzer Glas	2013-01-23	1	1	2	2	2	3	2	2	2	3	2	3	4	4	4	1	1	2	5	2	4	1	4	1	5
Gruppe3	11	311	Adelholzer Glas	2013-01-23	1	3	2	2	1	4	3	3	2	3	2	3	4	5	3	2	1	3	3	3	4	2	3	1	5
Gruppe3	12	311	Adelholzer Glas	2013-01-23	1	5	2	2	1	4	3	4	4	3	2	2	4	4	4	2	2	2	4	2	4	2	3	2	4
Gruppe3	13	311	Adelholzer Glas	2013-01-23	2	3	1	2	1	4	2	2	2	2	2	3	4	5	4	1	1	2	5	2	4	1	3	1	4
Gruppe3	14	311	Adelholzer Glas	2013-01-23	2	2	2	2	1	2	3	2	3	2	3	3	1	5	4	2	2	2	4	2	4	2	4	2	4
Gruppe3	15	311	Adelholzer Glas	2013-01-23	2	3	1	3	1	2	2	2	3	1	3	3	4	5	4	1	1	1	5	1	4	1	4	1	5
Gruppe3	16	311	Adelholzer Glas	2013-01-23	2	1	1	2	1	4	4	4	3	2	3	3	1	#NULL!	#NULL!	#NULL!	#NULL!	#NULL!	#NULL!	#NULL!	#NULL!	#NULL!	#NULL!	#NULL!	#NULL!
Gruppe3	17	311	Adelholzer Glas	2013-01-23	1	2	2	1	1	2	3	3	3	3	2	3	3	#NULL!	#NULL!	#NULL!	#NULL!	#NULL!	#NULL!	#NULL!	#NULL!	#NULL!	#NULL!	#NULL!	#NULL!
Gruppe3	18	311	Adelholzer Glas	2013-01-23	1	4	2	1	1	3	3	4	4	3	3	3	1	3	3	2	3	3	4	2	4	2	3	3	3
Gruppe3	19	311	Adelholzer Glas	2013-01-23	1	3	1	1	1	3	3	2	3	2	2	3	4	5	5	3	1	1	5	1	5	1	5	1	5
Gruppe3	20	311	Adelholzer Glas	2013-01-23	2	5	1	2	1	1	3	3	3	2	1	4	1	4	4	1	1	1	4	3	4	1	3	1	4
Gruppe3	22	311	Adelholzer Glas	2013-01-23	2	3	1	2	2	4	2	2	2	2	3	3	1	3	5	1	1	1	4	1	5	1	5	1	4
Gruppe3	24	311	Adelholzer Glas	2013-01-23	2	3	1	1	1	2	3	3	4	1	3	3	4	3	2	1	1	1	3	1	4	1	2	1	1
Gruppe3	25	311	Adelholzer Glas	2013-01-23	1	4	1	2	2	2	2	3	3	2	2	3	4	5	4	1	1	1	5	1	5	1	5	1	5
Gruppe3	27	311	Adelholzer Glas	2013-01-23	1	4	2	2	1	2	2	2	2	2	2	4	4	5	4	1	1	1	5	1	5	1	5	1	5
Gruppe3	28	311	Adelholzer Glas	2013-01-23	2	1	1	3	1	2	3	4	4	3	2	3	4	5	5	1	1	1	4	1	5	1	5	1	5
Gruppe3	29	311	Adelholzer Glas	2013-01-23	2	5	2	2	1	2	3	4	3	3	2	3	1	4	4	1	1	2	4	2	4	1	4	2	5
Gruppe3	30	311	Adelholzer Glas	2013-01-23	1	1	2	1	1	4	3	3	3	3	3	3	1	3	3	1	1	1	4	1	3	1	2	1	4
Gruppe3	31	311	Adelholzer Glas	2013-01-23	2	4	2	2	1	4	2	3	3	1	1	3	4	3	3	2	3	2	3	3	3	2	3	2	3
Gruppe3	32	311	Adelholzer Glas	2013-01-23	2	3	1	2	1	3	2	3	3	1	3	3	4	4	3	1	1	2	4	1	5	2	3	1	4
Gruppe3	33	311	Adelholzer Glas	2013-01-23	2	3	1	2	1	3	3	4	3	2	1	3	4	5	5	1	1	1	5	1	5	1	5	1	5
Gruppe3	34	311	Adelholzer Glas	2013-01-23	1	5	2	2	1	2	3	3	3	3	2	3	4	3	2	2	1	2	3	1	4	1	4	1	4
Gruppe3	35	311	Adelholzer Glas	2013-01-23	1	5	2	1	1	4	2	3	3	3	2	3	4	4	4	2	1	2	4	2	4	2	4	1	4
Gruppe3	36	311	Adelholzer Glas	2013-01-23	1	4	2	2	2	2	2	1	3	1	1	3	4	4	3	4	2	2	4	3	3	2	3	2	3
Gruppe3	37	311	Adelholzer Glas	2013-01-23	1	3	2	1	1	2	2	2	3	2	2	3	1	4	4	1	1	1	3	1	4	1	4	1	4
Gruppe3	38	311	Adelholzer Glas	2013-01-23	2	5	2	2	1	4	2	2	2	1	2	3	4	5	5	1	1	1	5	1	5	1	5	1	5
Gruppe3	39	311	Adelholzer Glas	2013-01-23	2	2	2	3	2	4	2	2	2	1	2	3	4	4	4	1	1	1	4	1	4	1	4	1	4
Gruppe3	40	311	Adelholzer Glas	2013-01-23	1	2	2	3	2	4	2	2	2	2	3	3	4	5	5	5	1	1	5	1	4	1	3	1	5
Gruppe3	41	311	Adelholzer Glas	2013-01-23	2	3	1	2	1	3	3	3	3	2	3	3	4	4	4	1	1	1	3	1	4	1	4	1	4
Gruppe3	42	311	Adelholzer Glas	2013-01-23	2	1	2	1	1	2	3	3	3	3	2	4	1	4	4	1	1	1	4	1	4	1	4	1	4
Gruppe3	43	311	Adelholzer Glas	2013-01-23	2	4	2	1	2	2	2	2	3	1	2	3	4	3	4	2	2	2	3	2	3	2	3	2	3
Gruppe3	44	311	Adelholzer Glas	2013-01-23	1	3	2	3	1	5	2	3	4	3	2	3	4	3	3	1	1	1	4	1	4	1	4	1	3
Gruppe3	45	311	Adelholzer Glas	2013-01-23	1	1	2	1	1	3	3	3	3	3	2	3	1	5	4	4	1	1	4	1	5	1	5	1	5
Gruppe3	46	311	Adelholzer Glas	2013-01-23	1	3	2	2	1	2	2	3	2	1	3	3	4	5	4	1	1	1	4	1	5	1	4	1	5
Gruppe3	47	311	Adelholzer Glas	2013-01-23	2	3	1	2	1	3	2	3	3	3	2	3	4	4	4	1	1	2	4	1	5	1	4	1	4
Gruppe3	49	311	Adelholzer Glas	2013-01-23	2	1	1	2	1	3	2	2	2	2	3	3	3	4	3	1	1	2	4	3	4	1	4	2	4
Gruppe3	50	311	Adelholzer Glas	2013-01-23	2	4	1	1	1	2	3	3	3	3	1	3	4	#NULL!	#NULL!	#NULL!	#NULL!	#NULL!	#NULL!	#NULL!	#NULL!	#NULL!	#NULL!	#NULL!	#NULL!
Gruppe3	51	311	Adelholzer Glas	2013-01-23	2	4	2	3	1	4	3	3	3	1	3	3	4	4	3	1	1	3	5	3	4	1	3	1	4
Gruppe3	52	311	Adelholzer Glas	2013-01-23	2	2	2	3	1	5	3	2	3	3	#NULL!	2	3	2	3	2	2	3	3	2	3	1	3	1	4
Gruppe3	53	311	Adelholzer Glas	2013-01-23	1	2	2	3	1	5	3	2	3	1	2	3	3	4	4	1	1	1	4	1	4	1	4	1	4
Gruppe3	54	311	Adelholzer Glas	2013-01-23	2	3	1	2	1	3	2	2	2	3	3	3	4	5	5	1	1	1	5	1	5	1	5	1	5
Gruppe3	55	311	Adelholzer Glas	2013-01-23	1	4	1	3	1	5	2	2	3	2	3	3	4	5	5	2	1	1	5	1	5	2	5	1	5
Gruppe3	56	311	Adelholzer Glas	2013-01-23	2	3	1	3	1	3	3	3	4	3	3	3	1	4	3	1	1	2	4	2	4	1	3	1	4
Gruppe3	58	311	Adelholzer Glas	2013-01-23	2	3	1	2	1	3	3	4	4	2	2	3	4	5	5	1	1	1	5	1	5	1	5	1	5
Gruppe3	59	311	Adelholzer Glas	2013-01-23	1	4	1	2	1	2	3	3	3	3	3	2	4	4	4	2	1	1	4	2	5	2	4	1	5
Gruppe3	60	311	Adelholzer Glas	2013-01-23	1	3	1	1	1	2	3	3	3	3	3	3	4	4	4	3	2	2	3	2	5	2	4	3	4
Gruppe3	61	311	Adelholzer Glas	2013-01-23	2	3	1	3	1	4	2	3	1	3	1	4	4	4	3	2	4	4	4	4	2	2	3	3	4
Gruppe3	62	311	Adelholzer Glas	2013-01-23	1	3	2	2	1	2	3	3	3	1	3	4	4	5	5	1	1	1	5	1	5	1	4	1	5
Gruppe3	63	311	Adelholzer Glas	2013-01-23	1	3	1	3	1	2	3	4	5	3	3	3	4	3	4	3	3	2	3	2	3	3	4	1	3
Gruppe3	64	311	Adelholzer Glas	2013-01-23	2	3	2	2	1	4	2	3	5	2	2	3	4	4	3	1	1	2	4	2	4	1	3	1	4
Gruppe3	65	311	Adelholzer Glas	2013-01-23	2	3	1	2	2	2	2	2	2	1	3	3	4	3	3	1	1	1	2	2	4	1	3	2	4
Gruppe3	66	311	Adelholzer Glas	2013-01-23	2	5	1	1	1	2	3	3	3	1	1	3	4	4	4	1	1	1	4	1	4	1	4	1	5
Gruppe3	67	311	Adelholzer Glas	2013-01-23	2	3	1	2	1	3	2	3	3	3	2	4	4	4	3	2	2	2	3	2	3	2	4	3	3
Gruppe3	68	311	Adelholzer Glas	2013-01-23	2	3	1	2	1	4	3	3	3	3	2	3	4	4	4	4	2	1	4	1	5	2	4	1	5
Gruppe3	69	311	Adelholzer Glas	2013-01-23	2	3	1	3	2	4	2	3	3	2	3	3	2	5	4	1	1	2	5	2	5	1	5	1	5
Gruppe3	70	311	Adelholzer Glas	2013-01-23	2	1	2	3	1	3	3	4	4	3	2	3	4	1	2	4	2	4	2	2	2	4	2	2	1
Gruppe3	2	950	Adelholzer Plastik	2012-12-11	2	4	1	1	1	2	2	2	2	2	2	3	4	4	2	3	2	3	3	3	3	3	2	1	3
Gruppe3	3	950	Adelholzer Plastik	2012-12-11	2	1	1	3	2	1	2	1	2	3	2	3	4	3	3	2	2	2	3	2	3	2	4	2	4
Gruppe3	4	950	Adelholzer Plastik	2012-12-11	2	3	1	3	1	1	3	2	2	1	3	3	4	3	4	2	2	2	5	2	4	1	3	2	4
Gruppe3	5	950	Adelholzer Plastik	2012-12-11	2	3	2	2	1	2	3	4	4	1	1	4	1	3	1	1	1	3	3	3	4	1	3	1	3
Gruppe3	6	950	Adelholzer Plastik	2012-12-11	1	4	1	1	2	2	2	2	3	3	2	3	4	3	5	3	2	4	4	1	2	3	4	3	4
Gruppe3	8	950	Adelholzer Plastik	2012-12-11	2	1	1	3	1	4	2	1	3	2	3	3	2	2	3	2	1	1	4	2	3	1	2	1	3
Gruppe3	9	950	Adelholzer Plastik	2012-12-11	2	4	1	2	1	4	2	2	2	1	1	3	4	3	4	1	1	2	4	3	4	1	3	1	5
Gruppe3	10	950	Adelholzer Plastik	2012-12-11	1	1	2	2	2	3	2	2	2	3	2	3	4	3	3	2	2	3	4	2	4	2	3	2	5
Gruppe3	11	950	Adelholzer Plastik	2012-12-11	1	3	2	2	1	4	3	3	2	3	2	3	4	2	2	3	3	4	1	3	3	4	3	3	2
Gruppe3	12	950	Adelholzer Plastik	2012-12-11	1	5	2	2	1	4	3	4	4	3	2	2	4	4	4	1	2	2	4	1	4	1	4	2	4
Gruppe3	13	950	Adelholzer Plastik	2012-12-11	2	3	1	2	1	4	2	2	2	2	2	3	4	5	4	1	2	1	4	4	4	1	4	1	4
Gruppe3	14	950	Adelholzer Plastik	2012-12-11	2	2	2	2	1	2	3	2	3	2	3	3	1	4	3	1	1	2	4	2	5	2	3	1	4
Gruppe3	15	950	Adelholzer Plastik	2012-12-11	2	3	1	3	1	2	2	2	3	1	3	3	4	4	3	2	1	3	4	3	4	1	2	1	3
Gruppe3	16	950	Adelholzer Plastik	2012-12-11	2	1	1	2	1	4	4	4	3	2	3	3	1	3	4	1	1	1	3	2	4	1	3	1	3
Gruppe3	17	950	Adelholzer Plastik	2012-12-11	1	2	2	1	1	2	3	3	3	3	2	3	3	3	3	1	1	3	5	3	5	1	3	5	3
Gruppe3	18	950	Adelholzer Plastik	2012-12-11	1	4	2	1	1	3	3	4	4	3	3	3	1	1	3	2	1	1	4	1	3	1	3	4	5
Gruppe3	19	950	Adelholzer Plastik	2012-12-11	1	3	1	1	1	3	3	2	3	2	2	3	4	5	5	1	1	1	5	1	5	1	5	1	5
Gruppe3	20	950	Adelholzer Plastik	2012-12-11	2	5	1	2	1	1	3	3	3	2	1	4	1	4	4	1	1	1	4	2	4	1	3	1	4
Gruppe3	22	950	Adelholzer Plastik	2012-12-11	2	3	1	2	2	4	2	2	2	2	3	3	1	5	4	1	1	1	5	1	5	1	4	1	3
Gruppe3	24	950	Adelholzer Plastik	2012-12-11	2	3	1	1	1	2	3	3	4	1	3	3	4	1	1	2	1	1	1	1	1	2	3	3	1
Gruppe3	25	950	Adelholzer Plastik	2012-12-11	1	4	1	2	2	2	2	3	3	2	2	3	4	5	4	1	1	1	5	2	4	1	5	1	5
Gruppe3	27	950	Adelholzer Plastik	2012-12-11	1	4	2	2	1	2	2	2	2	2	2	4	4	5	5	1	1	1	3	1	5	1	5	1	5
Gruppe3	28	950	Adelholzer Plastik	2012-12-11	2	1	1	3	1	2	3	4	4	3	2	3	4	4	3	1	1	1	4	3	4	1	3	1	5
Gruppe3	29	950	Adelholzer Plastik	2012-12-11	2	5	2	2	1	2	3	4	3	3	2	3	1	5	5	1	1	2	4	2	4	1	4	1	4
Gruppe3	30	950	Adelholzer Plastik	2012-12-11	1	1	2	1	1	4	3	3	3	3	3	3	1	3	1	3	1	1	2	1	3	4	1	1	1
Gruppe3	31	950	Adelholzer Plastik	2012-12-11	2	4	2	2	1	4	2	3	3	1	1	3	4	2	2	4	3	3	3	2	2	4	2	3	3
Gruppe3	32	950	Adelholzer Plastik	2012-12-11	2	3	1	2	1	3	2	3	3	1	3	3	4	5	4	1	1	2	4	2	5	1	4	1	5
Gruppe3	33	950	Adelholzer Plastik	2012-12-11	2	3	1	2	1	3	3	4	3	2	1	3	4	5	5	1	1	1	5	1	5	1	5	1	5
Gruppe3	34	950	Adelholzer Plastik	2012-12-11	1	5	2	2	1	2	3	3	3	3	2	3	4	3	3	3	1	1	3	1	4	1	5	1	4
Gruppe3	35	950	Adelholzer Plastik	2012-12-11	1	5	2	1	1	4	2	3	3	3	2	3	4	4	4	3	1	2	3	2	4	3	4	1	3
Gruppe3	36	950	Adelholzer Plastik	2012-12-11	1	4	2	2	2	2	2	1	3	1	1	3	4	3	3	2	2	2	3	3	4	2	4	2	4
Gruppe3	37	950	Adelholzer Plastik	2012-12-11	1	3	2	1	1	2	2	2	3	2	2	3	1	4	4	1	1	1	4	1	4	1	4	1	4
Gruppe3	38	950	Adelholzer Plastik	2012-12-11	2	5	2	2	1	4	2	2	2	1	2	3	4	4	4	1	1	1	4	3	4	1	5	1	4
Gruppe3	39	950	Adelholzer Plastik	2012-12-11	2	2	2	3	2	4	2	2	2	1	2	3	4	4	4	1	1	1	4	1	4	1	4	1	4
Gruppe3	40	950	Adelholzer Plastik	2012-12-11	1	2	2	3	2	4	2	2	2	2	3	3	4	3	3	1	1	1	4	3	3	1	1	1	3
Gruppe3	41	950	Adelholzer Plastik	2012-12-11	2	3	1	2	1	3	3	3	3	2	3	3	4	4	5	1	1	1	3	1	4	1	4	1	5
Gruppe3	42	950	Adelholzer Plastik	2012-12-11	2	1	2	1	1	2	3	3	3	3	2	4	1	4	4	1	1	1	3	1	3	1	3	1	3
Gruppe3	43	950	Adelholzer Plastik	2012-12-11	2	4	2	1	2	2	2	2	3	1	2	3	4	4	4	2	1	2	4	4	3	2	2	2	4
Gruppe3	44	950	Adelholzer Plastik	2012-12-11	1	3	2	3	1	5	2	3	4	3	2	3	4	2	2	3	1	1	2	1	3	3	5	1	2
Gruppe3	45	950	Adelholzer Plastik	2012-12-11	1	1	2	1	1	3	3	3	3	3	2	3	1	3	2	5	1	1	5	1	3	1	5	1	5
Gruppe3	46	950	Adelholzer Plastik	2012-12-11	1	3	2	2	1	2	2	3	2	1	3	3	4	4	4	1	1	1	4	2	1	1	4	1	5
Gruppe3	47	950	Adelholzer Plastik	2012-12-11	2	3	1	2	1	3	2	3	3	3	2	3	4	4	3	2	1	2	3	4	4	1	3	1	3
Gruppe3	49	950	Adelholzer Plastik	2012-12-11	2	1	1	2	1	3	2	2	2	2	3	3	3	4	3	2	1	2	4	3	4	2	3	1	4
Gruppe3	50	950	Adelholzer Plastik	2012-12-11	2	4	1	1	1	2	3	3	3	3	1	3	4	3	4	4	3	3	5	2	5	4	3	2	3
Gruppe3	51	950	Adelholzer Plastik	2012-12-11	2	4	2	3	1	4	3	3	3	1	3	3	4	3	2	3	1	3	4	4	5	3	2	1	3
Gruppe3	52	950	Adelholzer Plastik	2012-12-11	2	2	2	3	1	5	3	2	3	3	#NULL!	2	3	1	2	4	4	4	3	5	2	4	2	4	3
Gruppe3	53	950	Adelholzer Plastik	2012-12-11	1	2	2	3	1	5	3	2	3	1	2	3	3	3	3	1	1	1	4	1	5	1	4	1	4
Gruppe3	54	950	Adelholzer Plastik	2012-12-11	2	3	1	2	1	3	2	2	2	3	3	3	4	5	5	1	1	1	4	1	5	1	4	1	4
Gruppe3	55	950	Adelholzer Plastik	2012-12-11	1	4	1	3	1	5	2	2	3	2	3	3	4	4	4	1	1	1	4	1	4	1	4	1	5
Gruppe3	56	950	Adelholzer Plastik	2012-12-11	2	3	1	3	1	3	3	3	4	3	3	3	1	4	3	1	1	2	4	3	4	1	3	1	4
Gruppe3	58	950	Adelholzer Plastik	2012-12-11	2	3	1	2	1	3	3	4	4	2	2	3	4	5	5	4	1	1	1	1	2	1	4	1	4
Gruppe3	59	950	Adelholzer Plastik	2012-12-11	1	4	1	2	1	2	3	3	3	3	3	2	4	4	4	1	1	1	4	2	5	1	4	1	5
Gruppe3	60	950	Adelholzer Plastik	2012-12-11	1	3	1	1	1	2	3	3	3	3	3	3	4	4	4	1	2	1	5	1	4	2	4	1	4
Gruppe3	61	950	Adelholzer Plastik	2012-12-11	2	3	1	3	1	4	2	3	1	3	1	4	4	3	3	1	3	3	4	2	3	3	2	3	3
Gruppe3	62	950	Adelholzer Plastik	2012-12-11	1	3	2	2	1	2	3	3	3	1	3	4	4	5	5	1	1	1	5	1	5	1	5	1	5
Gruppe3	63	950	Adelholzer Plastik	2012-12-11	1	3	1	3	1	2	3	4	5	3	3	3	4	2	3	1	4	2	5	4	3	1	3	1	4
Gruppe3	64	950	Adelholzer Plastik	2012-12-11	2	3	2	2	1	4	2	3	5	2	2	3	4	4	3	1	1	2	4	3	5	1	3	1	3
Gruppe3	65	950	Adelholzer Plastik	2012-12-11	2	3	1	2	2	2	2	2	2	1	3	3	4	5	4	1	1	1	4	1	4	1	4	1	4
Gruppe3	66	950	Adelholzer Plastik	2012-12-11	2	5	1	1	1	2	3	3	3	1	1	3	4	3	4	1	1	1	4	1	4	1	4	1	5
Gruppe3	67	950	Adelholzer Plastik	2012-12-11	2	3	1	2	1	3	2	3	3	3	2	4	4	4	3	2	1	2	4	3	4	2	4	1	3
Gruppe3	68	950	Adelholzer Plastik	2012-12-11	2	3	1	2	1	4	3	3	3	3	2	3	4	4	3	4	1	2	5	1	5	3	4	1	4
Gruppe3	69	950	Adelholzer Plastik	2012-12-11	2	3	1	3	2	4	2	3	3	2	3	3	2	4	4	1	1	2	4	2	4	1	3	1	4
Gruppe3	70	950	Adelholzer Plastik	2012-12-11	2	1	2	3	1	3	3	4	4	3	2	3	4	4	3	2	2	3	3	3	3	2	2	2	4
Gruppe3	2	950	Adelholzer Plastik	2013-01-23	2	4	1	1	1	2	2	2	2	2	2	3	4	4	4	1	1	1	3	2	4	1	3	1	3
Gruppe3	3	950	Adelholzer Plastik	2013-01-23	2	1	1	3	2	1	2	1	2	3	2	3	4	2	2	3	3	4	3	4	3	3	2	3	3
Gruppe3	4	950	Adelholzer Plastik	2013-01-23	2	3	1	3	1	1	3	2	2	1	3	3	4	4	5	1	1	1	4	1	4	1	4	1	5
Gruppe3	5	950	Adelholzer Plastik	2013-01-23	2	3	2	2	1	2	3	4	4	1	1	4	1	5	4	4	1	1	4	2	4	1	5	1	4
Gruppe3	6	950	Adelholzer Plastik	2013-01-23	1	4	1	1	2	2	2	2	3	3	2	3	4	3	2	3	3	4	4	5	3	3	2	3	4
Gruppe3	8	950	Adelholzer Plastik	2013-01-23	2	1	1	3	1	4	2	1	3	2	3	3	2	3	1	3	1	2	3	4	3	4	1	1	4
Gruppe3	9	950	Adelholzer Plastik	2013-01-23	2	4	1	2	1	4	2	2	2	1	1	3	4	4	4	2	1	1	3	2	4	1	2	1	4
Gruppe3	10	950	Adelholzer Plastik	2013-01-23	1	1	2	2	2	3	2	2	2	3	2	3	4	2	4	1	1	2	4	2	4	2	4	2	4
Gruppe3	11	950	Adelholzer Plastik	2013-01-23	1	3	2	2	1	4	3	3	2	3	2	3	4	4	3	2	1	3	4	3	4	2	3	2	4
Gruppe3	12	950	Adelholzer Plastik	2013-01-23	1	5	2	2	1	4	3	4	4	3	2	2	4	3	2	2	3	3	3	3	3	2	2	3	3
Gruppe3	13	950	Adelholzer Plastik	2013-01-23	2	3	1	2	1	4	2	2	2	2	2	3	4	4	3	1	1	3	1	2	4	1	3	1	3
Gruppe3	14	950	Adelholzer Plastik	2013-01-23	2	2	2	2	1	2	3	2	3	2	3	3	1	4	4	2	2	2	4	2	4	2	4	2	4
Gruppe3	15	950	Adelholzer Plastik	2013-01-23	2	3	1	3	1	2	2	2	3	1	3	3	4	5	4	1	1	2	5	2	4	1	4	1	5
Gruppe3	16	950	Adelholzer Plastik	2013-01-23	2	1	1	2	1	4	4	4	3	2	3	3	1	#NULL!	#NULL!	#NULL!	#NULL!	#NULL!	#NULL!	#NULL!	#NULL!	#NULL!	#NULL!	#NULL!	#NULL!
Gruppe3	17	950	Adelholzer Plastik	2013-01-23	1	2	2	1	1	2	3	3	3	3	2	3	3	#NULL!	#NULL!	#NULL!	#NULL!	#NULL!	#NULL!	#NULL!	#NULL!	#NULL!	#NULL!	#NULL!	#NULL!
Gruppe3	18	950	Adelholzer Plastik	2013-01-23	1	4	2	1	1	3	3	4	4	3	3	3	1	4	2	2	1	3	2	2	3	3	2	3	3
Gruppe3	19	950	Adelholzer Plastik	2013-01-23	1	3	1	1	1	3	3	2	3	2	2	3	4	5	4	1	1	1	3	1	5	1	5	1	5
Gruppe3	20	950	Adelholzer Plastik	2013-01-23	2	5	1	2	1	1	3	3	3	2	1	4	1	4	4	1	1	1	3	3	3	1	3	1	3
Gruppe3	22	950	Adelholzer Plastik	2013-01-23	2	3	1	2	2	4	2	2	2	2	3	3	1	3	5	1	1	1	5	1	5	1	5	1	5
Gruppe3	24	950	Adelholzer Plastik	2013-01-23	2	3	1	1	1	2	3	3	4	1	3	3	4	2	2	1	1	1	2	1	3	1	2	1	3
Gruppe3	25	950	Adelholzer Plastik	2013-01-23	1	4	1	2	2	2	2	3	3	2	2	3	4	5	4	1	1	1	5	1	5	2	5	1	5
Gruppe3	27	950	Adelholzer Plastik	2013-01-23	1	4	2	2	1	2	2	2	2	2	2	4	4	5	4	1	1	1	5	1	5	1	5	1	5
Gruppe3	28	950	Adelholzer Plastik	2013-01-23	2	1	1	3	1	2	3	4	4	3	2	3	4	5	4	1	1	1	4	2	5	1	5	1	5
Gruppe3	29	950	Adelholzer Plastik	2013-01-23	2	5	2	2	1	2	3	4	3	3	2	3	1	4	3	2	1	2	5	1	4	1	4	1	4
Gruppe3	30	950	Adelholzer Plastik	2013-01-23	1	1	2	1	1	4	3	3	3	3	3	3	1	3	3	3	1	1	2	1	4	3	2	1	2
Gruppe3	31	950	Adelholzer Plastik	2013-01-23	2	4	2	2	1	4	2	3	3	1	1	3	4	3	3	2	3	2	3	3	3	2	3	2	3
Gruppe3	32	950	Adelholzer Plastik	2013-01-23	2	3	1	2	1	3	2	3	3	1	3	3	4	4	3	1	1	3	4	1	5	2	3	1	5
Gruppe3	33	950	Adelholzer Plastik	2013-01-23	2	3	1	2	1	3	3	4	3	2	1	3	4	5	5	1	1	1	5	1	5	1	5	1	5
Gruppe3	34	950	Adelholzer Plastik	2013-01-23	1	5	2	2	1	2	3	3	3	3	2	3	4	3	2	3	1	2	2	1	4	1	4	1	4
Gruppe3	35	950	Adelholzer Plastik	2013-01-23	1	5	2	1	1	4	2	3	3	3	2	3	4	4	4	2	1	2	3	2	4	2	4	1	4
Gruppe3	36	950	Adelholzer Plastik	2013-01-23	1	4	2	2	2	2	2	1	3	1	1	3	4	4	3	3	2	2	4	3	3	2	3	2	3
Gruppe3	37	950	Adelholzer Plastik	2013-01-23	1	3	2	1	1	2	2	2	3	2	2	3	1	3	1	1	1	1	4	1	4	1	4	1	5
Gruppe3	38	950	Adelholzer Plastik	2013-01-23	2	5	2	2	1	4	2	2	2	1	2	3	4	5	4	1	1	1	4	1	4	1	4	1	4
Gruppe3	39	950	Adelholzer Plastik	2013-01-23	2	2	2	3	2	4	2	2	2	1	2	3	4	4	4	1	1	1	4	1	4	1	4	1	4
Gruppe3	40	950	Adelholzer Plastik	2013-01-23	1	2	2	3	2	4	2	2	2	2	3	3	4	5	5	5	1	1	5	1	4	1	3	1	5
Gruppe3	41	950	Adelholzer Plastik	2013-01-23	2	3	1	2	1	3	3	3	3	2	3	3	4	4	4	1	1	1	3	1	4	1	4	1	4
Gruppe3	42	950	Adelholzer Plastik	2013-01-23	2	1	2	1	1	2	3	3	3	3	2	4	1	4	4	1	1	1	4	1	4	1	4	1	4
Gruppe3	43	950	Adelholzer Plastik	2013-01-23	2	4	2	1	2	2	2	2	3	1	2	3	4	3	4	2	2	2	3	2	4	2	3	2	3
Gruppe3	44	950	Adelholzer Plastik	2013-01-23	1	3	2	3	1	5	2	3	4	3	2	3	4	4	4	1	1	1	5	2	5	1	4	1	4
Gruppe3	45	950	Adelholzer Plastik	2013-01-23	1	1	2	1	1	3	3	3	3	3	2	3	1	5	5	5	1	1	5	1	5	1	5	1	5
Gruppe3	46	950	Adelholzer Plastik	2013-01-23	1	3	2	2	1	2	2	3	2	1	3	3	4	5	4	1	1	1	4	1	5	1	4	1	5
Gruppe3	47	950	Adelholzer Plastik	2013-01-23	2	3	1	2	1	3	2	3	3	3	2	3	4	4	3	1	1	1	4	2	5	1	4	1	3
Gruppe3	49	950	Adelholzer Plastik	2013-01-23	2	1	1	2	1	3	2	2	2	2	3	3	3	4	3	1	1	2	4	3	4	1	4	1	4
Gruppe3	50	950	Adelholzer Plastik	2013-01-23	2	4	1	1	1	2	3	3	3	3	1	3	4	#NULL!	#NULL!	#NULL!	#NULL!	#NULL!	#NULL!	#NULL!	#NULL!	#NULL!	#NULL!	#NULL!	#NULL!
Gruppe3	51	950	Adelholzer Plastik	2013-01-23	2	4	2	3	1	4	3	3	3	1	3	3	4	4	2	1	1	3	5	3	4	1	3	1	4
Gruppe3	52	950	Adelholzer Plastik	2013-01-23	2	2	2	3	1	5	3	2	3	3	#NULL!	2	3	2	3	3	2	3	4	2	3	1	3	1	4
Gruppe3	53	950	Adelholzer Plastik	2013-01-23	1	2	2	3	1	5	3	2	3	1	2	3	3	4	4	1	1	1	4	1	4	1	4	1	4
Gruppe3	54	950	Adelholzer Plastik	2013-01-23	2	3	1	2	1	3	2	2	2	3	3	3	4	5	5	1	1	1	5	1	5	1	5	1	5
Gruppe3	55	950	Adelholzer Plastik	2013-01-23	1	4	1	3	1	5	2	2	3	2	3	3	4	5	5	2	1	1	5	1	5	2	5	1	5
Gruppe3	56	950	Adelholzer Plastik	2013-01-23	2	3	1	3	1	3	3	3	4	3	3	3	1	4	3	1	1	2	4	2	4	1	3	1	4
Gruppe3	58	950	Adelholzer Plastik	2013-01-23	2	3	1	2	1	3	3	4	4	2	2	3	4	5	5	1	1	1	5	1	5	1	4	1	5
Gruppe3	59	950	Adelholzer Plastik	2013-01-23	1	4	1	2	1	2	3	3	3	3	3	2	4	4	4	2	1	1	5	2	5	1	4	1	5
Gruppe3	60	950	Adelholzer Plastik	2013-01-23	1	3	1	1	1	2	3	3	3	3	3	3	4	4	3	2	2	2	3	2	4	1	4	2	4
Gruppe3	61	950	Adelholzer Plastik	2013-01-23	2	3	1	3	1	4	2	3	1	3	1	4	4	4	3	2	3	4	4	4	2	2	3	3	4
Gruppe3	62	950	Adelholzer Plastik	2013-01-23	1	3	2	2	1	2	3	3	3	1	3	4	4	5	5	1	1	1	5	1	5	1	5	1	5
Gruppe3	63	950	Adelholzer Plastik	2013-01-23	1	3	1	3	1	2	3	4	5	3	3	3	4	3	4	3	2	2	3	2	3	3	2	1	4
Gruppe3	64	950	Adelholzer Plastik	2013-01-23	2	3	2	2	1	4	2	3	5	2	2	3	4	4	3	1	1	2	4	2	4	1	3	1	4
Gruppe3	65	950	Adelholzer Plastik	2013-01-23	2	3	1	2	2	2	2	2	2	1	3	3	4	4	4	1	1	1	3	2	4	1	3	2	4
Gruppe3	66	950	Adelholzer Plastik	2013-01-23	2	5	1	1	1	2	3	3	3	1	1	3	4	5	5	1	1	1	5	1	5	1	4	1	5
Gruppe3	67	950	Adelholzer Plastik	2013-01-23	2	3	1	2	1	3	2	3	3	3	2	4	4	4	3	2	3	3	3	2	2	3	3	4	2
Gruppe3	68	950	Adelholzer Plastik	2013-01-23	2	3	1	2	1	4	3	3	3	3	2	3	4	3	3	4	3	2	4	2	3	2	3	1	4
Gruppe3	69	950	Adelholzer Plastik	2013-01-23	2	3	1	3	2	4	2	3	3	2	3	3	2	5	4	1	1	1	5	2	5	1	4	1	5
Gruppe3	70	950	Adelholzer Plastik	2013-01-23	2	1	2	3	1	3	3	4	4	3	2	3	4	3	3	3	3	2	4	3	4	2	4	2	4
Gruppe3	2	228	Söbbeke	2012-12-11	2	4	1	1	1	2	2	2	2	2	2	3	4	5	4	1	1	1	4	2	5	2	2	1	4
Gruppe3	3	228	Söbbeke	2012-12-11	2	1	1	3	2	1	2	1	2	3	2	3	4	4	3	2	2	2	3	3	3	2	3	2	3
Gruppe3	4	228	Söbbeke	2012-12-11	2	3	1	3	1	1	3	2	2	1	3	3	4	3	4	1	2	2	4	1	4	2	3	2	4
Gruppe3	5	228	Söbbeke	2012-12-11	2	3	2	2	1	2	3	4	4	1	1	4	1	4	3	2	1	3	4	3	4	1	3	1	4
Gruppe3	6	228	Söbbeke	2012-12-11	1	4	1	1	2	2	2	2	3	3	2	3	4	5	5	2	2	2	4	1	5	2	4	1	5
Gruppe3	8	228	Söbbeke	2012-12-11	2	1	1	3	1	4	2	1	3	2	3	3	2	5	4	1	1	2	5	1	4	2	4	1	4
Gruppe3	9	228	Söbbeke	2012-12-11	2	4	1	2	1	4	2	2	2	1	1	3	4	5	4	1	1	1	5	3	4	1	4	1	4
Gruppe3	10	228	Söbbeke	2012-12-11	1	1	2	2	2	3	2	2	2	3	2	3	4	3	4	2	1	2	4	2	4	2	3	2	5
Gruppe3	11	228	Söbbeke	2012-12-11	1	3	2	2	1	4	3	3	2	3	2	3	4	3	3	1	1	2	4	2	4	1	3	1	4
Gruppe3	12	228	Söbbeke	2012-12-11	1	5	2	2	1	4	3	4	4	3	2	2	4	2	3	3	4	3	2	4	2	3	1	4	2
Gruppe3	13	228	Söbbeke	2012-12-11	2	3	1	2	1	4	2	2	2	2	2	3	4	3	5	1	4	2	4	3	4	1	3	3	4
Gruppe3	14	228	Söbbeke	2012-12-11	2	2	2	2	1	2	3	2	3	2	3	3	1	3	3	1	2	2	4	1	4	2	3	2	3
Gruppe3	15	228	Söbbeke	2012-12-11	2	3	1	3	1	2	2	2	3	1	3	3	4	4	2	3	1	3	4	3	4	2	3	1	4
Gruppe3	16	228	Söbbeke	2012-12-11	2	1	1	2	1	4	4	4	3	2	3	3	1	4	3	1	1	1	3	3	4	1	3	1	4
Gruppe3	17	228	Söbbeke	2012-12-11	1	2	2	1	1	2	3	3	3	3	2	3	3	1	3	3	5	3	3	3	2	3	3	4	3
Gruppe3	18	228	Söbbeke	2012-12-11	1	4	2	1	1	3	3	4	4	3	3	3	1	3	3	4	4	4	4	4	3	1	3	4	3
Gruppe3	19	228	Söbbeke	2012-12-11	1	3	1	1	1	3	3	2	3	2	2	3	4	5	5	5	1	1	4	1	5	1	5	1	5
Gruppe3	20	228	Söbbeke	2012-12-11	2	5	1	2	1	1	3	3	3	2	1	4	1	4	4	1	1	1	5	4	4	1	3	1	4
Gruppe3	22	228	Söbbeke	2012-12-11	2	3	1	2	2	4	2	2	2	2	3	3	1	5	5	1	1	1	5	1	5	1	5	1	4
Gruppe3	24	228	Söbbeke	2012-12-11	2	3	1	1	1	2	3	3	4	1	3	3	4	5	4	1	1	1	4	1	5	1	3	1	4
Gruppe3	25	228	Söbbeke	2012-12-11	1	4	1	2	2	2	2	3	3	2	2	3	4	5	5	1	1	1	5	1	5	1	5	1	5
Gruppe3	27	228	Söbbeke	2012-12-11	1	4	2	2	1	2	2	2	2	2	2	4	4	5	5	1	1	1	4	1	5	1	5	1	5
Gruppe3	28	228	Söbbeke	2012-12-11	2	1	1	3	1	2	3	4	4	3	2	3	4	4	4	1	1	1	4	2	4	1	4	1	4
Gruppe3	29	228	Söbbeke	2012-12-11	2	5	2	2	1	2	3	4	3	3	2	3	1	4	4	1	2	2	4	1	5	1	4	2	4
Gruppe3	30	228	Söbbeke	2012-12-11	1	1	2	1	1	4	3	3	3	3	3	3	1	2	2	4	1	1	1	1	3	4	2	1	1
Gruppe3	31	228	Söbbeke	2012-12-11	2	4	2	2	1	4	2	3	3	1	1	3	4	3	2	2	2	3	4	2	3	3	2	1	3
Gruppe3	32	228	Söbbeke	2012-12-11	2	3	1	2	1	3	2	3	3	1	3	3	4	5	5	1	1	1	4	2	5	1	3	1	5
Gruppe3	33	228	Söbbeke	2012-12-11	2	3	1	2	1	3	3	4	3	2	1	3	4	5	5	3	1	1	4	1	3	3	3	2	3
Gruppe3	34	228	Söbbeke	2012-12-11	1	5	2	2	1	2	3	3	3	3	2	3	4	3	3	2	1	1	3	1	4	1	4	1	4
Gruppe3	35	228	Söbbeke	2012-12-11	1	5	2	1	1	4	2	3	3	3	2	3	4	4	4	2	1	1	4	2	5	2	4	1	4
Gruppe3	36	228	Söbbeke	2012-12-11	1	4	2	2	2	2	2	1	3	1	1	3	4	3	4	2	2	2	4	2	4	1	4	1	5
Gruppe3	37	228	Söbbeke	2012-12-11	1	3	2	1	1	2	2	2	3	2	2	3	1	5	4	2	1	1	4	1	4	1	3	1	4
Gruppe3	38	228	Söbbeke	2012-12-11	2	5	2	2	1	4	2	2	2	1	2	3	4	3	3	1	1	1	3	3	4	1	4	1	4
Gruppe3	39	228	Söbbeke	2012-12-11	2	2	2	3	2	4	2	2	2	1	2	3	4	4	4	1	1	1	4	1	4	1	4	1	4
Gruppe3	40	228	Söbbeke	2012-12-11	1	2	2	3	2	4	2	2	2	2	3	3	4	3	3	1	1	1	4	3	3	1	1	1	4
Gruppe3	41	228	Söbbeke	2012-12-11	2	3	1	2	1	3	3	3	3	2	3	3	4	5	5	1	1	1	4	1	4	1	4	1	5
Gruppe3	42	228	Söbbeke	2012-12-11	2	1	2	1	1	2	3	3	3	3	2	4	1	4	4	1	1	1	3	1	3	1	3	1	3
Gruppe3	43	228	Söbbeke	2012-12-11	2	4	2	1	2	2	2	2	3	1	2	3	4	4	4	2	2	4	4	3	4	2	3	2	4
Gruppe3	44	228	Söbbeke	2012-12-11	1	3	2	3	1	5	2	3	4	3	2	3	4	5	4	1	1	1	4	3	5	1	5	1	5
Gruppe3	45	228	Söbbeke	2012-12-11	1	1	2	1	1	3	3	3	3	3	2	3	1	5	3	4	1	1	4	1	4	1	4	1	3
Gruppe3	46	228	Söbbeke	2012-12-11	1	3	2	2	1	2	2	3	2	1	3	3	4	2	3	2	1	2	4	2	3	3	3	2	4
Gruppe3	47	228	Söbbeke	2012-12-11	2	3	1	2	1	3	2	3	3	3	2	3	4	4	2	2	1	4	4	4	4	1	2	1	2
Gruppe3	49	228	Söbbeke	2012-12-11	2	1	1	2	1	3	2	2	2	2	3	3	3	3	4	1	3	2	4	3	4	3	3	3	4
Gruppe3	50	228	Söbbeke	2012-12-11	2	4	1	1	1	2	3	3	3	3	1	3	4	4	4	3	2	3	1	3	4	2	4	3	4
Gruppe3	51	228	Söbbeke	2012-12-11	2	4	2	3	1	4	3	3	3	1	3	3	4	4	2	3	1	4	4	4	5	2	2	1	4
Gruppe3	52	228	Söbbeke	2012-12-11	2	2	2	3	1	5	3	2	3	3	#NULL!	2	3	1	2	3	4	5	2	4	1	3	1	3	2
Gruppe3	53	228	Söbbeke	2012-12-11	1	2	2	3	1	5	3	2	3	1	2	3	3	4	4	1	1	2	4	2	4	1	4	1	4
Gruppe3	54	228	Söbbeke	2012-12-11	2	3	1	2	1	3	2	2	2	3	3	3	4	5	4	1	1	2	4	3	4	2	3	1	4
Gruppe3	55	228	Söbbeke	2012-12-11	1	4	1	3	1	5	2	2	3	2	3	3	4	4	4	1	1	1	5	2	4	1	4	1	5
Gruppe3	56	228	Söbbeke	2012-12-11	2	3	1	3	1	3	3	3	4	3	3	3	1	3	3	1	2	2	1	3	4	1	3	2	4
Gruppe3	58	228	Söbbeke	2012-12-11	2	3	1	2	1	3	3	4	4	2	2	3	4	5	5	4	1	1	4	1	4	1	4	1	4
Gruppe3	59	228	Söbbeke	2012-12-11	1	4	1	2	1	2	3	3	3	3	3	2	4	4	3	1	1	1	4	2	5	1	4	1	4
Gruppe3	60	228	Söbbeke	2012-12-11	1	3	1	1	1	2	3	3	3	3	3	3	4	4	4	3	1	1	4	1	3	2	4	1	4
Gruppe3	61	228	Söbbeke	2012-12-11	2	3	1	3	1	4	2	3	1	3	1	4	4	4	3	1	2	3	3	4	3	2	3	3	3
Gruppe3	62	228	Söbbeke	2012-12-11	1	3	2	2	1	2	3	3	3	1	3	4	4	5	5	1	1	1	5	1	5	1	5	1	5
Gruppe3	63	228	Söbbeke	2012-12-11	1	3	1	3	1	2	3	4	5	3	3	3	4	3	4	1	3	3	4	4	3	1	2	3	4
Gruppe3	64	228	Söbbeke	2012-12-11	2	3	2	2	1	4	2	3	5	2	2	3	4	4	3	1	1	2	4	3	4	1	3	1	5
Gruppe3	65	228	Söbbeke	2012-12-11	2	3	1	2	2	2	2	2	2	1	3	3	4	3	4	1	1	1	4	1	4	1	3	1	5
Gruppe3	66	228	Söbbeke	2012-12-11	2	5	1	1	1	2	3	3	3	1	1	3	4	4	4	1	1	1	4	1	5	1	4	1	4
Gruppe3	67	228	Söbbeke	2012-12-11	2	3	1	2	1	3	2	3	3	3	2	4	4	4	4	2	1	2	4	3	4	2	3	1	4
Gruppe3	68	228	Söbbeke	2012-12-11	2	3	1	2	1	4	3	3	3	3	2	3	4	5	5	4	1	1	5	1	5	1	5	1	5
Gruppe3	69	228	Söbbeke	2012-12-11	2	3	1	3	2	4	2	3	3	2	3	3	2	4	4	1	1	2	4	2	4	1	4	1	4
Gruppe3	70	228	Söbbeke	2012-12-11	2	1	2	3	1	3	3	4	4	3	2	3	4	1	2	2	2	3	2	3	3	3	2	4	2
Gruppe3	2	228	Söbbeke	2013-01-23	2	4	1	1	1	2	2	2	2	2	2	3	4	4	3	3	1	1	2	1	4	2	3	1	3
Gruppe3	3	228	Söbbeke	2013-01-23	2	1	1	3	2	1	2	1	2	3	2	3	4	4	3	2	2	2	3	2	4	2	3	2	3
Gruppe3	4	228	Söbbeke	2013-01-23	2	3	1	3	1	1	3	2	2	1	3	3	4	5	5	1	1	1	4	1	4	1	4	1	5
Gruppe3	5	228	Söbbeke	2013-01-23	2	3	2	2	1	2	3	4	4	1	1	4	1	4	3	3	1	2	3	2	4	1	3	1	4
Gruppe3	6	228	Söbbeke	2013-01-23	1	4	1	1	2	2	2	2	3	3	2	3	4	4	2	3	2	4	4	4	4	3	2	3	4
Gruppe3	8	228	Söbbeke	2013-01-23	2	1	1	3	1	4	2	1	3	2	3	3	2	3	2	1	3	1	3	4	3	1	3	1	5
Gruppe3	9	228	Söbbeke	2013-01-23	2	4	1	2	1	4	2	2	2	1	1	3	4	4	4	1	1	1	3	1	4	1	3	1	3
Gruppe3	10	228	Söbbeke	2013-01-23	1	1	2	2	2	3	2	2	2	3	2	3	4	4	4	1	1	2	4	2	4	1	4	1	4
Gruppe3	11	228	Söbbeke	2013-01-23	1	3	2	2	1	4	3	3	2	3	2	3	4	5	3	2	2	3	4	3	4	2	3	2	4
Gruppe3	12	228	Söbbeke	2013-01-23	1	5	2	2	1	4	3	4	4	3	2	2	4	5	5	1	1	1	5	1	5	1	5	1	5
Gruppe3	13	228	Söbbeke	2013-01-23	2	3	1	2	1	4	2	2	2	2	2	3	4	5	4	1	1	1	4	3	4	1	4	1	3
Gruppe3	14	228	Söbbeke	2013-01-23	2	2	2	2	1	2	3	2	3	2	3	3	1	3	3	1	1	1	4	2	4	2	3	1	4
Gruppe3	15	228	Söbbeke	2013-01-23	2	3	1	3	1	2	2	2	3	1	3	3	4	5	5	1	1	1	5	1	4	1	4	1	5
Gruppe3	16	228	Söbbeke	2013-01-23	2	1	1	2	1	4	4	4	3	2	3	3	1	#NULL!	#NULL!	#NULL!	#NULL!	#NULL!	#NULL!	#NULL!	#NULL!	#NULL!	#NULL!	#NULL!	#NULL!
Gruppe3	17	228	Söbbeke	2013-01-23	1	2	2	1	1	2	3	3	3	3	2	3	3	#NULL!	#NULL!	#NULL!	#NULL!	#NULL!	#NULL!	#NULL!	#NULL!	#NULL!	#NULL!	#NULL!	#NULL!
Gruppe3	18	228	Söbbeke	2013-01-23	1	4	2	1	1	3	3	4	4	3	3	3	1	3	2	2	2	2	2	3	3	2	1	2	3
Gruppe3	19	228	Söbbeke	2013-01-23	1	3	1	1	1	3	3	2	3	2	2	3	4	5	5	5	1	1	4	1	5	2	5	1	5
Gruppe3	20	228	Söbbeke	2013-01-23	2	5	1	2	1	1	3	3	3	2	1	4	1	3	3	1	1	1	4	3	4	1	3	1	4
Gruppe3	22	228	Söbbeke	2013-01-23	2	3	1	2	2	4	2	2	2	2	3	3	1	4	4	1	1	1	5	4	5	1	4	1	5
Gruppe3	24	228	Söbbeke	2013-01-23	2	3	1	1	1	2	3	3	4	1	3	3	4	3	3	1	1	1	3	1	4	1	3	1	2
Gruppe3	25	228	Söbbeke	2013-01-23	1	4	1	2	2	2	2	3	3	2	2	3	4	5	4	1	1	1	5	1	5	1	4	1	5
Gruppe3	27	228	Söbbeke	2013-01-23	1	4	2	2	1	2	2	2	2	2	2	4	4	5	4	1	1	1	5	1	5	1	5	1	5
Gruppe3	28	228	Söbbeke	2013-01-23	2	1	1	3	1	2	3	4	4	3	2	3	4	4	4	1	1	1	4	1	5	1	5	1	5
Gruppe3	29	228	Söbbeke	2013-01-23	2	5	2	2	1	2	3	4	3	3	2	3	1	5	4	1	1	2	4	2	4	1	4	1	4
Gruppe3	30	228	Söbbeke	2013-01-23	1	1	2	1	1	4	3	3	3	3	3	3	1	3	3	4	1	1	2	1	4	3	3	1	3
Gruppe3	31	228	Söbbeke	2013-01-23	2	4	2	2	1	4	2	3	3	1	1	3	4	3	3	2	3	2	3	3	3	2	3	2	3
Gruppe3	32	228	Söbbeke	2013-01-23	2	3	1	2	1	3	2	3	3	1	3	3	4	4	4	1	1	1	3	2	5	1	3	1	3
Gruppe3	33	228	Söbbeke	2013-01-23	2	3	1	2	1	3	3	4	3	2	1	3	4	5	5	1	1	1	5	1	5	1	5	1	5
Gruppe3	34	228	Söbbeke	2013-01-23	1	5	2	2	1	2	3	3	3	3	2	3	4	4	3	1	1	1	3	1	4	1	5	1	4
Gruppe3	35	228	Söbbeke	2013-01-23	1	5	2	1	1	4	2	3	3	3	2	3	4	4	2	2	1	2	4	2	4	2	4	1	4
Gruppe3	36	228	Söbbeke	2013-01-23	1	4	2	2	2	2	2	1	3	1	1	3	4	4	3	3	2	2	4	3	4	2	3	2	4
Gruppe3	37	228	Söbbeke	2013-01-23	1	3	2	1	1	2	2	2	3	2	2	3	1	5	5	1	1	1	5	1	5	1	5	1	5
Gruppe3	38	228	Söbbeke	2013-01-23	2	5	2	2	1	4	2	2	2	1	2	3	4	4	4	1	1	1	4	1	4	1	4	1	4
Gruppe3	39	228	Söbbeke	2013-01-23	2	2	2	3	2	4	2	2	2	1	2	3	4	4	1	1	1	1	4	1	4	1	4	1	4
Gruppe3	40	228	Söbbeke	2013-01-23	1	2	2	3	2	4	2	2	2	2	3	3	4	5	5	1	1	1	5	1	4	1	3	1	5
Gruppe3	41	228	Söbbeke	2013-01-23	2	3	1	2	1	3	3	3	3	2	3	3	4	5	4	1	1	1	4	1	4	1	4	1	5
Gruppe3	42	228	Söbbeke	2013-01-23	2	1	2	1	1	2	3	3	3	3	2	4	1	4	4	1	1	1	4	1	4	1	4	1	4
Gruppe3	43	228	Söbbeke	2013-01-23	2	4	2	1	2	2	2	2	3	1	2	3	4	3	4	2	2	2	3	2	4	2	4	2	3
Gruppe3	44	228	Söbbeke	2013-01-23	1	3	2	3	1	5	2	3	4	3	2	3	4	4	4	1	1	1	4	2	4	1	4	1	5
Gruppe3	45	228	Söbbeke	2013-01-23	1	1	2	1	1	3	3	3	3	3	2	3	1	3	4	3	1	1	5	1	5	1	5	1	5
Gruppe3	46	228	Söbbeke	2013-01-23	1	3	2	2	1	2	2	3	2	1	3	3	4	5	4	1	1	1	4	1	5	1	4	1	5
Gruppe3	47	228	Söbbeke	2013-01-23	2	3	1	2	1	3	2	3	3	3	2	3	4	4	4	1	1	1	4	1	5	1	4	1	4
Gruppe3	49	228	Söbbeke	2013-01-23	2	1	1	2	1	3	2	2	2	2	3	3	3	4	3	1	3	4	4	3	4	1	4	1	4
Gruppe3	50	228	Söbbeke	2013-01-23	2	4	1	1	1	2	3	3	3	3	1	3	4	#NULL!	#NULL!	#NULL!	#NULL!	#NULL!	#NULL!	#NULL!	#NULL!	#NULL!	#NULL!	#NULL!	#NULL!
Gruppe3	51	228	Söbbeke	2013-01-23	2	4	2	3	1	4	3	3	3	1	3	3	4	4	2	1	1	3	5	3	4	1	3	1	3
Gruppe3	52	228	Söbbeke	2013-01-23	2	2	2	3	1	5	3	2	3	3	#NULL!	2	3	3	3	1	2	3	3	3	3	1	2	1	3
Gruppe3	53	228	Söbbeke	2013-01-23	1	2	2	3	1	5	3	2	3	1	2	3	3	4	4	1	1	1	4	1	4	1	4	1	4
Gruppe3	54	228	Söbbeke	2013-01-23	2	3	1	2	1	3	2	2	2	3	3	3	4	5	5	1	1	1	5	1	5	1	5	1	5
Gruppe3	55	228	Söbbeke	2013-01-23	1	4	1	3	1	5	2	2	3	2	3	3	4	5	5	2	1	1	5	1	5	2	5	1	5
Gruppe3	56	228	Söbbeke	2013-01-23	2	3	1	3	1	3	3	3	4	3	3	3	1	4	3	1	1	2	4	2	4	1	3	1	4
Gruppe3	58	228	Söbbeke	2013-01-23	2	3	1	2	1	3	3	4	4	2	2	3	4	5	5	1	1	1	5	1	5	1	5	1	5
Gruppe3	59	228	Söbbeke	2013-01-23	1	4	1	2	1	2	3	3	3	3	3	2	4	4	4	2	1	1	5	2	5	1	5	1	4
Gruppe3	60	228	Söbbeke	2013-01-23	1	3	1	1	1	2	3	3	3	3	3	3	4	4	4	2	2	1	4	1	5	2	4	1	4
Gruppe3	61	228	Söbbeke	2013-01-23	2	3	1	3	1	4	2	3	1	3	1	4	4	4	3	2	3	3	4	3	3	2	3	3	4
Gruppe3	62	228	Söbbeke	2013-01-23	1	3	2	2	1	2	3	3	3	1	3	4	4	5	5	1	1	1	5	1	5	1	5	1	5
Gruppe3	63	228	Söbbeke	2013-01-23	1	3	1	3	1	2	3	4	5	3	3	3	4	3	2	3	3	2	3	4	3	3	2	2	2
Gruppe3	64	228	Söbbeke	2013-01-23	2	3	2	2	1	4	2	3	5	2	2	3	4	4	3	1	1	2	5	2	4	1	3	1	4
Gruppe3	65	228	Söbbeke	2013-01-23	2	3	1	2	2	2	2	2	2	1	3	3	4	4	3	1	1	1	4	2	4	1	4	2	4
Gruppe3	66	228	Söbbeke	2013-01-23	2	5	1	1	1	2	3	3	3	1	1	3	4	5	4	1	1	1	5	1	4	1	4	1	4
Gruppe3	67	228	Söbbeke	2013-01-23	2	3	1	2	1	3	2	3	3	3	2	4	4	4	3	3	1	1	2	3	3	3	3	2	3
Gruppe3	68	228	Söbbeke	2013-01-23	2	3	1	2	1	4	3	3	3	3	2	3	4	4	4	4	1	2	4	1	4	1	4	1	4
Gruppe3	69	228	Söbbeke	2013-01-23	2	3	1	3	2	4	2	3	3	2	3	3	2	5	4	1	1	2	5	2	5	1	4	1	5
Gruppe3	70	228	Söbbeke	2013-01-23	2	1	2	3	1	3	3	4	4	3	2	3	4	4	4	2	2	2	4	2	4	2	4	1	5
Gruppe3	2	589	Landliebe	2012-12-11	2	4	1	1	1	2	2	2	2	2	2	3	4	4	3	1	2	1	4	3	4	3	3	2	3
Gruppe3	3	589	Landliebe	2012-12-11	2	1	1	3	2	1	2	1	2	3	2	3	4	4	4	1	2	2	3	3	4	1	3	2	3
Gruppe3	4	589	Landliebe	2012-12-11	2	3	1	3	1	1	3	2	2	1	3	3	4	3	4	1	2	1	4	1	4	1	3	2	4
Gruppe3	5	589	Landliebe	2012-12-11	2	3	2	2	1	2	3	4	4	1	1	4	1	4	3	1	1	1	4	4	4	1	4	1	4
Gruppe3	6	589	Landliebe	2012-12-11	1	4	1	1	2	2	2	2	3	3	2	3	4	5	5	1	1	1	4	1	4	1	4	1	5
Gruppe3	8	589	Landliebe	2012-12-11	2	1	1	3	1	4	2	1	3	2	3	3	2	4	3	1	1	1	2	3	4	1	3	1	4
Gruppe3	9	589	Landliebe	2012-12-11	2	4	1	2	1	4	2	2	2	1	1	3	4	5	4	1	1	1	5	3	4	1	3	1	4
Gruppe3	10	589	Landliebe	2012-12-11	1	1	2	2	2	3	2	2	2	3	2	3	4	4	4	1	1	2	3	3	4	3	3	1	3
Gruppe3	11	589	Landliebe	2012-12-11	1	3	2	2	1	4	3	3	2	3	2	3	4	2	2	4	3	3	2	5	2	4	3	4	2
Gruppe3	12	589	Landliebe	2012-12-11	1	5	2	2	1	4	3	4	4	3	2	2	4	5	4	2	1	1	4	1	5	1	4	2	4
Gruppe3	13	589	Landliebe	2012-12-11	2	3	1	2	1	4	2	2	2	2	2	3	4	2	5	1	3	2	3	4	3	1	3	3	4
Gruppe3	14	589	Landliebe	2012-12-11	2	2	2	2	1	2	3	2	3	2	3	3	1	4	4	1	1	1	5	1	5	2	3	1	4
Gruppe3	15	589	Landliebe	2012-12-11	2	3	1	3	1	2	2	2	3	1	3	3	4	4	2	2	1	4	5	2	4	3	2	1	5
Gruppe3	16	589	Landliebe	2012-12-11	2	1	1	2	1	4	4	4	3	2	3	3	1	3	3	1	1	2	5	3	5	1	4	1	5
Gruppe3	17	589	Landliebe	2012-12-11	1	2	2	1	1	2	3	3	3	3	2	3	3	1	3	3	5	3	3	3	1	3	3	4	3
Gruppe3	18	589	Landliebe	2012-12-11	1	4	2	1	1	3	3	4	4	3	3	3	1	3	3	2	2	2	4	4	3	1	3	3	3
Gruppe3	19	589	Landliebe	2012-12-11	1	3	1	1	1	3	3	2	3	2	2	3	4	5	4	5	1	1	5	1	5	1	5	1	5
Gruppe3	20	589	Landliebe	2012-12-11	2	5	1	2	1	1	3	3	3	2	1	4	1	4	4	1	1	1	4	3	4	1	3	1	4
Gruppe3	22	589	Landliebe	2012-12-11	2	3	1	2	2	4	2	2	2	2	3	3	1	5	4	1	1	1	5	2	5	1	4	1	4
Gruppe3	24	589	Landliebe	2012-12-11	2	3	1	1	1	2	3	3	4	1	3	3	4	4	4	2	1	1	1	1	2	4	2	2	1
Gruppe3	25	589	Landliebe	2012-12-11	1	4	1	2	2	2	2	3	3	2	2	3	4	5	4	1	1	1	5	2	5	1	4	1	5
Gruppe3	27	589	Landliebe	2012-12-11	1	4	2	2	1	2	2	2	2	2	2	4	4	5	5	1	1	1	5	1	5	1	5	1	5
Gruppe3	28	589	Landliebe	2012-12-11	2	1	1	3	1	2	3	4	4	3	2	3	4	4	4	1	1	1	4	2	4	1	5	1	3
Gruppe3	29	589	Landliebe	2012-12-11	2	5	2	2	1	2	3	4	3	3	2	3	1	4	3	1	1	2	4	2	4	1	4	1	5
Gruppe3	30	589	Landliebe	2012-12-11	1	1	2	1	1	4	3	3	3	3	3	3	1	3	2	1	1	1	4	1	4	1	3	1	4
Gruppe3	31	589	Landliebe	2012-12-11	2	4	2	2	1	4	2	3	3	1	1	3	4	3	2	2	2	3	4	2	3	3	2	1	3
Gruppe3	32	589	Landliebe	2012-12-11	2	3	1	2	1	3	2	3	3	1	3	3	4	5	4	2	1	2	4	3	5	1	3	1	5
Gruppe3	33	589	Landliebe	2012-12-11	2	3	1	2	1	3	3	4	3	2	1	3	4	3	1	3	1	3	1	1	1	5	3	3	4
Gruppe3	34	589	Landliebe	2012-12-11	1	5	2	2	1	2	3	3	3	3	2	3	4	3	3	2	1	1	4	1	4	1	4	1	4
Gruppe3	35	589	Landliebe	2012-12-11	1	5	2	1	1	4	2	3	3	3	2	3	4	4	4	2	1	1	4	2	5	2	4	1	4
Gruppe3	36	589	Landliebe	2012-12-11	1	4	2	2	2	2	2	1	3	1	1	3	4	4	4	2	1	2	4	1	4	1	4	1	4
Gruppe3	37	589	Landliebe	2012-12-11	1	3	2	1	1	2	2	2	3	2	2	3	1	5	5	3	1	1	4	1	5	1	4	1	5
Gruppe3	38	589	Landliebe	2012-12-11	2	5	2	2	1	4	2	2	2	1	2	3	4	4	4	1	1	1	4	2	5	1	4	1	4
Gruppe3	39	589	Landliebe	2012-12-11	2	2	2	3	2	4	2	2	2	1	2	3	4	4	4	1	1	1	4	1	4	1	4	1	5
Gruppe3	40	589	Landliebe	2012-12-11	1	2	2	3	2	4	2	2	2	2	3	3	4	3	3	1	1	1	4	3	3	1	1	1	4
Gruppe3	41	589	Landliebe	2012-12-11	2	3	1	2	1	3	3	3	3	2	3	3	4	5	5	1	1	1	3	1	4	1	4	1	5
Gruppe3	42	589	Landliebe	2012-12-11	2	1	2	1	1	2	3	3	3	3	2	4	1	4	4	1	1	1	4	1	3	1	3	1	3
Gruppe3	43	589	Landliebe	2012-12-11	2	4	2	1	2	2	2	2	3	1	2	3	4	3	3	2	1	2	3	4	4	2	3	1	4
Gruppe3	44	589	Landliebe	2012-12-11	1	3	2	3	1	5	2	3	4	3	2	3	4	4	4	1	1	1	5	2	5	1	5	1	5
Gruppe3	45	589	Landliebe	2012-12-11	1	1	2	1	1	3	3	3	3	3	2	3	1	2	3	3	2	5	5	1	3	2	5	1	5
Gruppe3	46	589	Landliebe	2012-12-11	1	3	2	2	1	2	2	3	2	1	3	3	4	3	4	2	1	2	4	2	2	3	3	2	4
Gruppe3	47	589	Landliebe	2012-12-11	2	3	1	2	1	3	2	3	3	3	2	3	4	4	3	1	1	4	4	4	4	2	2	2	3
Gruppe3	49	589	Landliebe	2012-12-11	2	1	1	2	1	3	2	2	2	2	3	3	3	3	4	2	3	2	4	3	4	1	4	3	4
Gruppe3	50	589	Landliebe	2012-12-11	2	4	1	1	1	2	3	3	3	3	1	3	4	4	4	3	2	1	4	3	3	4	2	4	3
Gruppe3	51	589	Landliebe	2012-12-11	2	4	2	3	1	4	3	3	3	1	3	3	4	4	2	3	1	4	4	4	5	2	2	1	3
Gruppe3	52	589	Landliebe	2012-12-11	2	2	2	3	1	5	3	2	3	3	#NULL!	2	3	2	2	2	4	3	2	4	2	2	2	4	2
Gruppe3	53	589	Landliebe	2012-12-11	1	2	2	3	1	5	3	2	3	1	2	3	3	4	4	1	1	2	4	2	4	1	4	1	5
Gruppe3	54	589	Landliebe	2012-12-11	2	3	1	2	1	3	2	2	2	3	3	3	4	5	3	1	1	3	3	2	4	2	3	1	4
Gruppe3	55	589	Landliebe	2012-12-11	1	4	1	3	1	5	2	2	3	2	3	3	4	4	4	1	1	1	4	2	4	1	4	1	5
Gruppe3	56	589	Landliebe	2012-12-11	2	3	1	3	1	3	3	3	4	3	3	3	1	3	3	1	2	2	1	3	4	1	3	2	4
Gruppe3	58	589	Landliebe	2012-12-11	2	3	1	2	1	3	3	4	4	2	2	3	4	5	4	4	1	1	4	1	4	1	4	1	4
Gruppe3	59	589	Landliebe	2012-12-11	1	4	1	2	1	2	3	3	3	3	3	2	4	4	4	1	1	1	5	2	5	1	4	1	5
Gruppe3	60	589	Landliebe	2012-12-11	1	3	1	1	1	2	3	3	3	3	3	3	4	5	5	1	1	1	4	1	4	1	4	1	4
Gruppe3	61	589	Landliebe	2012-12-11	2	3	1	3	1	4	2	3	1	3	1	4	4	3	3	3	3	3	3	4	3	2	3	3	2
Gruppe3	62	589	Landliebe	2012-12-11	1	3	2	2	1	2	3	3	3	1	3	4	4	5	5	1	2	1	5	1	4	1	5	1	5
Gruppe3	63	589	Landliebe	2012-12-11	1	3	1	3	1	2	3	4	5	3	3	3	4	2	4	1	4	3	5	3	3	1	3	3	4
Gruppe3	64	589	Landliebe	2012-12-11	2	3	2	2	1	4	2	3	5	2	2	3	4	4	3	1	1	2	5	3	4	1	3	1	5
Gruppe3	65	589	Landliebe	2012-12-11	2	3	1	2	2	2	2	2	2	1	3	3	4	4	4	1	1	1	5	1	4	1	4	2	5
Gruppe3	66	589	Landliebe	2012-12-11	2	5	1	1	1	2	3	3	3	1	1	3	4	4	2	1	1	1	4	1	4	1	4	1	4
Gruppe3	67	589	Landliebe	2012-12-11	2	3	1	2	1	3	2	3	3	3	2	4	4	4	3	2	1	3	4	4	4	2	3	1	3
Gruppe3	68	589	Landliebe	2012-12-11	2	3	1	2	1	4	3	3	3	3	2	3	4	4	5	4	2	2	4	2	4	1	4	1	4
Gruppe3	69	589	Landliebe	2012-12-11	2	3	1	3	2	4	2	3	3	2	3	3	2	4	4	1	1	2	4	2	4	1	4	1	4
Gruppe3	70	589	Landliebe	2012-12-11	2	1	2	3	1	3	3	4	4	3	2	3	4	2	3	2	3	3	3	3	3	2	3	3	3
Gruppe3	2	589	Landliebe	2013-01-23	2	4	1	1	1	2	2	2	2	2	2	3	4	5	4	2	1	1	3	1	4	2	3	1	4
Gruppe3	3	589	Landliebe	2013-01-23	2	1	1	3	2	1	2	1	2	3	2	3	4	4	3	2	2	2	4	3	4	2	3	2	3
Gruppe3	4	589	Landliebe	2013-01-23	2	3	1	3	1	1	3	2	2	1	3	3	4	5	5	1	1	1	4	1	4	1	4	1	5
Gruppe3	5	589	Landliebe	2013-01-23	2	3	2	2	1	2	3	4	4	1	1	4	1	4	3	3	1	2	3	2	4	1	4	1	4
Gruppe3	6	589	Landliebe	2013-01-23	1	4	1	1	2	2	2	2	3	3	2	3	4	4	3	3	2	4	4	4	4	2	2	3	4
Gruppe3	8	589	Landliebe	2013-01-23	2	1	1	3	1	4	2	1	3	2	3	3	2	4	2	1	1	2	3	3	4	1	4	1	3
Gruppe3	9	589	Landliebe	2013-01-23	2	4	1	2	1	4	2	2	2	1	1	3	4	4	4	1	1	1	5	1	4	1	3	1	3
Gruppe3	10	589	Landliebe	2013-01-23	1	1	2	2	2	3	2	2	2	3	2	3	4	3	4	1	1	2	4	2	4	1	4	1	4
Gruppe3	11	589	Landliebe	2013-01-23	1	3	2	2	1	4	3	3	2	3	2	3	4	4	4	2	2	3	4	3	4	2	3	2	4
Gruppe3	12	589	Landliebe	2013-01-23	1	5	2	2	1	4	3	4	4	3	2	2	4	3	3	3	2	3	3	3	2	2	3	2	3
Gruppe3	13	589	Landliebe	2013-01-23	2	3	1	2	1	4	2	2	2	2	2	3	4	3	4	1	1	1	3	3	4	1	3	3	3
Gruppe3	14	589	Landliebe	2013-01-23	2	2	2	2	1	2	3	2	3	2	3	3	1	4	2	2	2	2	4	2	4	1	3	1	4
Gruppe3	15	589	Landliebe	2013-01-23	2	3	1	3	1	2	2	2	3	1	3	3	4	5	5	1	1	2	5	1	4	1	4	1	5
Gruppe3	16	589	Landliebe	2013-01-23	2	1	1	2	1	4	4	4	3	2	3	3	1	#NULL!	#NULL!	#NULL!	#NULL!	#NULL!	#NULL!	#NULL!	#NULL!	#NULL!	#NULL!	#NULL!	#NULL!
Gruppe3	17	589	Landliebe	2013-01-23	1	2	2	1	1	2	3	3	3	3	2	3	3	#NULL!	#NULL!	#NULL!	#NULL!	#NULL!	#NULL!	#NULL!	#NULL!	#NULL!	#NULL!	#NULL!	#NULL!
Gruppe3	18	589	Landliebe	2013-01-23	1	4	2	1	1	3	3	4	4	3	3	3	1	1	2	4	2	3	2	4	2	3	2	2	3
Gruppe3	19	589	Landliebe	2013-01-23	1	3	1	1	1	3	3	2	3	2	2	3	4	5	5	5	1	1	4	1	5	1	5	1	5
Gruppe3	20	589	Landliebe	2013-01-23	2	5	1	2	1	1	3	3	3	2	1	4	1	4	3	1	1	1	4	2	4	1	3	1	4
Gruppe3	22	589	Landliebe	2013-01-23	2	3	1	2	2	4	2	2	2	2	3	3	1	4	5	1	1	1	5	1	5	1	5	1	5
Gruppe3	24	589	Landliebe	2013-01-23	2	3	1	1	1	2	3	3	4	1	3	3	4	3	3	1	1	1	3	1	4	1	3	1	4
Gruppe3	25	589	Landliebe	2013-01-23	1	4	1	2	2	2	2	3	3	2	2	3	4	5	4	1	1	1	5	1	4	1	5	1	5
Gruppe3	27	589	Landliebe	2013-01-23	1	4	2	2	1	2	2	2	2	2	2	4	4	5	4	1	1	1	5	2	5	1	5	1	5
Gruppe3	28	589	Landliebe	2013-01-23	2	1	1	3	1	2	3	4	4	3	2	3	4	4	4	1	1	1	4	2	4	1	4	1	4
Gruppe3	29	589	Landliebe	2013-01-23	2	5	2	2	1	2	3	4	3	3	2	3	1	4	4	2	1	2	4	2	5	1	4	2	5
Gruppe3	30	589	Landliebe	2013-01-23	1	1	2	1	1	4	3	3	3	3	3	3	1	4	4	1	1	1	5	1	5	1	4	1	4
Gruppe3	31	589	Landliebe	2013-01-23	2	4	2	2	1	4	2	3	3	1	1	3	4	3	3	2	3	2	2	2	3	2	3	2	3
Gruppe3	32	589	Landliebe	2013-01-23	2	3	1	2	1	3	2	3	3	1	3	3	4	4	4	1	1	2	4	2	5	1	3	1	4
Gruppe3	33	589	Landliebe	2013-01-23	2	3	1	2	1	3	3	4	3	2	1	3	4	5	5	2	1	1	5	1	5	3	5	1	5
Gruppe3	34	589	Landliebe	2013-01-23	1	5	2	2	1	2	3	3	3	3	2	3	4	3	3	1	1	1	3	1	4	1	5	1	4
Gruppe3	35	589	Landliebe	2013-01-23	1	5	2	1	1	4	2	3	3	3	2	3	4	4	2	2	1	2	4	2	4	2	4	1	4
Gruppe3	36	589	Landliebe	2013-01-23	1	4	2	2	2	2	2	1	3	1	1	3	4	4	3	3	2	2	4	3	3	2	3	2	4
Gruppe3	37	589	Landliebe	2013-01-23	1	3	2	1	1	2	2	2	3	2	2	3	1	3	1	1	1	1	5	1	4	1	5	1	5
Gruppe3	38	589	Landliebe	2013-01-23	2	5	2	2	1	4	2	2	2	1	2	3	4	4	4	2	1	1	4	1	4	1	4	1	4
Gruppe3	39	589	Landliebe	2013-01-23	2	2	2	3	2	4	2	2	2	1	2	3	4	5	4	1	1	1	5	1	5	1	5	1	5
Gruppe3	40	589	Landliebe	2013-01-23	1	2	2	3	2	4	2	2	2	2	3	3	4	4	5	1	1	1	5	1	4	1	3	1	5
Gruppe3	41	589	Landliebe	2013-01-23	2	3	1	2	1	3	3	3	3	2	3	3	4	5	4	1	1	1	4	1	4	1	4	1	5
Gruppe3	42	589	Landliebe	2013-01-23	2	1	2	1	1	2	3	3	3	3	2	4	1	4	4	1	1	1	4	1	4	1	4	1	4
Gruppe3	43	589	Landliebe	2013-01-23	2	4	2	1	2	2	2	2	3	1	2	3	4	4	4	2	1	2	4	2	4	2	4	2	4
Gruppe3	44	589	Landliebe	2013-01-23	1	3	2	3	1	5	2	3	4	3	2	3	4	4	5	1	1	1	5	3	5	2	3	1	5
Gruppe3	45	589	Landliebe	2013-01-23	1	1	2	1	1	3	3	3	3	3	2	3	1	1	3	3	3	4	4	5	5	4	4	3	3
Gruppe3	46	589	Landliebe	2013-01-23	1	3	2	2	1	2	2	3	2	1	3	3	4	5	4	1	1	1	4	1	5	1	4	1	5
Gruppe3	47	589	Landliebe	2013-01-23	2	3	1	2	1	3	2	3	3	3	2	3	4	4	4	1	1	2	4	1	4	1	4	1	4
Gruppe3	49	589	Landliebe	2013-01-23	2	1	1	2	1	3	2	2	2	2	3	3	3	4	4	1	2	3	4	3	4	1	4	2	4
Gruppe3	50	589	Landliebe	2013-01-23	2	4	1	1	1	2	3	3	3	3	1	3	4	#NULL!	#NULL!	#NULL!	#NULL!	#NULL!	#NULL!	#NULL!	#NULL!	#NULL!	#NULL!	#NULL!	#NULL!
Gruppe3	51	589	Landliebe	2013-01-23	2	4	2	3	1	4	3	3	3	1	3	3	4	4	2	1	1	2	5	3	4	1	3	1	4
Gruppe3	52	589	Landliebe	2013-01-23	2	2	2	3	1	5	3	2	3	3	#NULL!	2	3	3	3	1	2	2	4	2	3	1	3	1	4
Gruppe3	53	589	Landliebe	2013-01-23	1	2	2	3	1	5	3	2	3	1	2	3	3	4	4	1	1	1	4	1	4	1	4	1	4
Gruppe3	54	589	Landliebe	2013-01-23	2	3	1	2	1	3	2	2	2	3	3	3	4	5	5	1	1	1	5	1	5	1	5	1	5
Gruppe3	55	589	Landliebe	2013-01-23	1	4	1	3	1	5	2	2	3	2	3	3	4	5	5	2	1	1	5	1	5	2	5	1	5
Gruppe3	56	589	Landliebe	2013-01-23	2	3	1	3	1	3	3	3	4	3	3	3	1	4	3	1	1	2	4	2	4	1	3	1	4
Gruppe3	58	589	Landliebe	2013-01-23	2	3	1	2	1	3	3	4	4	2	2	3	4	5	5	1	1	1	5	1	5	1	5	1	5
Gruppe3	59	589	Landliebe	2013-01-23	1	4	1	2	1	2	3	3	3	3	3	2	4	5	5	1	1	1	5	2	5	1	5	1	5
Gruppe3	60	589	Landliebe	2013-01-23	1	3	1	1	1	2	3	3	3	3	3	3	4	5	3	3	1	3	4	3	5	4	3	1	4
Gruppe3	61	589	Landliebe	2013-01-23	2	3	1	3	1	4	2	3	1	3	1	4	4	4	3	2	3	3	4	3	3	2	3	2	3
Gruppe3	62	589	Landliebe	2013-01-23	1	3	2	2	1	2	3	3	3	1	3	4	4	5	5	1	1	1	5	1	5	1	5	1	5
Gruppe3	63	589	Landliebe	2013-01-23	1	3	1	3	1	2	3	4	5	3	3	3	4	2	2	3	4	2	3	4	3	3	2	4	3
Gruppe3	64	589	Landliebe	2013-01-23	2	3	2	2	1	4	2	3	5	2	2	3	4	4	3	1	1	2	4	2	4	1	3	1	4
Gruppe3	65	589	Landliebe	2013-01-23	2	3	1	2	2	2	2	2	2	1	3	3	4	3	3	1	1	1	4	2	4	1	4	2	4
Gruppe3	66	589	Landliebe	2013-01-23	2	5	1	1	1	2	3	3	3	1	1	3	4	4	5	1	1	1	5	1	4	1	4	1	5
Gruppe3	67	589	Landliebe	2013-01-23	2	3	1	2	1	3	2	3	3	3	2	4	4	5	3	2	1	1	3	3	4	2	4	2	4
Gruppe3	68	589	Landliebe	2013-01-23	2	3	1	2	1	4	3	3	3	3	2	3	4	5	5	4	1	1	5	1	4	1	5	1	5
Gruppe3	69	589	Landliebe	2013-01-23	2	3	1	3	2	4	2	3	3	2	3	3	2	5	4	1	1	2	5	2	5	1	4	1	5
Gruppe3	70	589	Landliebe	2013-01-23	2	1	2	3	1	3	3	4	4	3	2	3	4	4	4	2	2	2	4	2	4	2	3	1	4
Gruppe3	2	201	Goldblume	2012-12-11	2	4	1	1	1	2	2	2	2	2	2	3	4	3	2	3	2	4	3	2	4	3	3	2	2
Gruppe3	3	201	Goldblume	2012-12-11	2	1	1	3	2	1	2	1	2	3	2	3	4	3	4	2	3	4	2	2	3	2	4	2	4
Gruppe3	4	201	Goldblume	2012-12-11	2	3	1	3	1	1	3	2	2	1	3	3	4	3	5	1	1	1	4	1	4	1	3	1	3
Gruppe3	5	201	Goldblume	2012-12-11	2	3	2	2	1	2	3	4	4	1	1	4	1	3	3	1	1	2	3	2	3	1	4	1	3
Gruppe3	6	201	Goldblume	2012-12-11	1	4	1	1	2	2	2	2	3	3	2	3	4	4	5	2	1	1	5	1	5	1	5	1	5
Gruppe3	8	201	Goldblume	2012-12-11	2	1	1	3	1	4	2	1	3	2	3	3	2	1	1	3	4	4	3	4	2	1	3	1	3
Gruppe3	9	201	Goldblume	2012-12-11	2	4	1	2	1	4	2	2	2	1	1	3	4	4	5	1	1	1	5	3	4	1	4	1	4
Gruppe3	10	201	Goldblume	2012-12-11	1	1	2	2	2	3	2	2	2	3	2	3	4	3	3	2	2	2	5	2	4	1	4	1	5
Gruppe3	11	201	Goldblume	2012-12-11	1	3	2	2	1	4	3	3	2	3	2	3	4	4	4	2	2	2	3	1	3	2	4	1	4
Gruppe3	12	201	Goldblume	2012-12-11	1	5	2	2	1	4	3	4	4	3	2	2	4	1	2	4	3	4	2	4	1	3	1	2	2
Gruppe3	13	201	Goldblume	2012-12-11	2	3	1	2	1	4	2	2	2	2	2	3	4	5	5	1	1	1	5	1	5	1	5	1	5
Gruppe3	14	201	Goldblume	2012-12-11	2	2	2	2	1	2	3	2	3	2	3	3	1	4	3	2	2	1	3	1	4	1	3	1	4
Gruppe3	15	201	Goldblume	2012-12-11	2	3	1	3	1	2	2	2	3	1	3	3	4	4	1	2	1	2	4	2	4	1	3	1	3
Gruppe3	16	201	Goldblume	2012-12-11	2	1	1	2	1	4	4	4	3	2	3	3	1	3	2	3	2	2	3	3	3	1	3	1	3
Gruppe3	17	201	Goldblume	2012-12-11	1	2	2	1	1	2	3	3	3	3	2	3	3	3	5	1	1	1	5	1	5	1	5	1	5
Gruppe3	18	201	Goldblume	2012-12-11	1	4	2	1	1	3	3	4	4	3	3	3	1	3	3	4	2	2	3	3	4	1	1	1	4
Gruppe3	19	201	Goldblume	2012-12-11	1	3	1	1	1	3	3	2	3	2	2	3	4	5	3	5	1	1	5	1	5	2	5	1	5
Gruppe3	20	201	Goldblume	2012-12-11	2	5	1	2	1	1	3	3	3	2	1	4	1	5	5	1	1	1	5	1	5	1	5	1	5
Gruppe3	22	201	Goldblume	2012-12-11	2	3	1	2	2	4	2	2	2	2	3	3	1	4	5	1	1	1	4	1	5	2	5	1	4
Gruppe3	24	201	Goldblume	2012-12-11	2	3	1	1	1	2	3	3	4	1	3	3	4	1	1	3	2	1	1	1	1	3	1	2	1
Gruppe3	25	201	Goldblume	2012-12-11	1	4	1	2	2	2	2	3	3	2	2	3	4	5	4	1	1	2	5	2	5	1	5	1	5
Gruppe3	27	201	Goldblume	2012-12-11	1	4	2	2	1	2	2	2	2	2	2	4	4	5	5	1	1	1	5	1	5	1	5	1	5
Gruppe3	28	201	Goldblume	2012-12-11	2	1	1	3	1	2	3	4	4	3	2	3	4	4	4	1	1	1	4	1	4	1	4	1	4
Gruppe3	29	201	Goldblume	2012-12-11	2	5	2	2	1	2	3	4	3	3	2	3	1	4	3	1	1	2	3	2	4	1	4	1	4
Gruppe3	30	201	Goldblume	2012-12-11	1	1	2	1	1	4	3	3	3	3	3	3	1	3	3	1	1	1	3	1	3	1	2	1	3
Gruppe3	31	201	Goldblume	2012-12-11	2	4	2	2	1	4	2	3	3	1	1	3	4	3	2	1	2	1	3	1	2	1	3	2	3
Gruppe3	32	201	Goldblume	2012-12-11	2	3	1	2	1	3	2	3	3	1	3	3	4	4	2	4	1	2	4	1	4	4	3	1	3
Gruppe3	33	201	Goldblume	2012-12-11	2	3	1	2	1	3	3	4	3	2	1	3	4	5	5	2	1	1	5	1	5	2	5	1	3
Gruppe3	34	201	Goldblume	2012-12-11	1	5	2	2	1	2	3	3	3	3	2	3	4	3	3	2	1	1	3	1	4	2	5	1	4
Gruppe3	35	201	Goldblume	2012-12-11	1	5	2	1	1	4	2	3	3	3	2	3	4	3	4	2	1	2	4	2	4	2	4	2	4
Gruppe3	36	201	Goldblume	2012-12-11	1	4	2	2	2	2	2	1	3	1	1	3	4	3	3	2	2	4	3	2	3	2	3	3	2
Gruppe3	37	201	Goldblume	2012-12-11	1	3	2	1	1	2	2	2	3	2	2	3	1	4	4	3	1	1	4	1	4	1	3	1	5
Gruppe3	38	201	Goldblume	2012-12-11	2	5	2	2	1	4	2	2	2	1	2	3	4	4	4	1	1	1	4	2	5	1	4	1	3
Gruppe3	39	201	Goldblume	2012-12-11	2	2	2	3	2	4	2	2	2	1	2	3	4	4	4	1	1	1	4	1	4	1	4	1	4
Gruppe3	40	201	Goldblume	2012-12-11	1	2	2	3	2	4	2	2	2	2	3	3	4	3	3	1	1	1	4	3	3	1	1	1	4
Gruppe3	41	201	Goldblume	2012-12-11	2	3	1	2	1	3	3	3	3	2	3	3	4	4	4	1	1	1	4	1	4	1	4	1	4
Gruppe3	42	201	Goldblume	2012-12-11	2	1	2	1	1	2	3	3	3	3	2	4	1	4	4	1	1	1	4	1	4	1	4	1	4
Gruppe3	43	201	Goldblume	2012-12-11	2	4	2	1	2	2	2	2	3	1	2	3	4	4	4	2	1	1	3	2	3	2	4	1	4
Gruppe3	44	201	Goldblume	2012-12-11	1	3	2	3	1	5	2	3	4	3	2	3	4	4	3	1	1	1	4	2	5	2	4	1	4
Gruppe3	45	201	Goldblume	2012-12-11	1	1	2	1	1	3	3	3	3	3	2	3	1	4	2	3	1	1	3	1	4	1	5	1	4
Gruppe3	46	201	Goldblume	2012-12-11	1	3	2	2	1	2	2	3	2	1	3	3	4	5	5	1	1	1	4	1	5	1	5	1	4
Gruppe3	47	201	Goldblume	2012-12-11	2	3	1	2	1	3	2	3	3	3	2	3	4	2	4	2	3	2	4	2	3	1	3	2	4
Gruppe3	49	201	Goldblume	2012-12-11	2	1	1	2	1	3	2	2	2	2	3	3	3	3	4	1	4	3	4	2	4	1	4	3	4
Gruppe3	50	201	Goldblume	2012-12-11	2	4	1	1	1	2	3	3	3	3	1	3	4	4	3	5	3	2	4	1	4	3	4	2	3
Gruppe3	51	201	Goldblume	2012-12-11	2	4	2	3	1	4	3	3	3	1	3	3	4	4	3	3	1	3	5	3	4	3	3	1	3
Gruppe3	52	201	Goldblume	2012-12-11	2	2	2	3	1	5	3	2	3	3	#NULL!	2	3	3	3	5	2	2	3	2	4	5	4	1	2
Gruppe3	53	201	Goldblume	2012-12-11	1	2	2	3	1	5	3	2	3	1	2	3	3	5	5	1	1	1	5	1	5	1	5	1	5
Gruppe3	54	201	Goldblume	2012-12-11	2	3	1	2	1	3	2	2	2	3	3	3	4	2	4	2	3	4	2	2	2	3	3	4	4
Gruppe3	55	201	Goldblume	2012-12-11	1	4	1	3	1	5	2	2	3	2	3	3	4	4	4	1	1	1	5	1	4	1	4	1	5
Gruppe3	56	201	Goldblume	2012-12-11	2	3	1	3	1	3	3	3	4	3	3	3	1	4	4	1	2	3	2	2	4	2	3	2	4
Gruppe3	58	201	Goldblume	2012-12-11	2	3	1	2	1	3	3	4	4	2	2	3	4	5	5	4	1	1	5	1	5	1	4	1	4
Gruppe3	59	201	Goldblume	2012-12-11	1	4	1	2	1	2	3	3	3	3	3	2	4	4	4	1	1	1	5	1	5	1	5	1	5
Gruppe3	60	201	Goldblume	2012-12-11	1	3	1	1	1	2	3	3	3	3	3	3	4	3	4	2	2	1	2	2	4	1	4	1	3
Gruppe3	61	201	Goldblume	2012-12-11	2	3	1	3	1	4	2	3	1	3	1	4	4	5	4	1	2	2	3	1	1	1	2	2	4
Gruppe3	62	201	Goldblume	2012-12-11	1	3	2	2	1	2	3	3	3	1	3	4	4	5	5	1	1	1	5	1	5	1	5	1	5
Gruppe3	63	201	Goldblume	2012-12-11	1	3	1	3	1	2	3	4	5	3	3	3	4	3	2	2	3	2	5	1	3	4	1	2	4
Gruppe3	64	201	Goldblume	2012-12-11	2	3	2	2	1	4	2	3	5	2	2	3	4	5	4	1	1	1	4	1	4	1	4	1	4
Gruppe3	65	201	Goldblume	2012-12-11	2	3	1	2	2	2	2	2	2	1	3	3	4	3	3	1	1	2	4	2	4	1	4	2	4
Gruppe3	66	201	Goldblume	2012-12-11	2	5	1	1	1	2	3	3	3	1	1	3	4	1	4	1	4	1	3	1	4	1	3	3	4
Gruppe3	67	201	Goldblume	2012-12-11	2	3	1	2	1	3	2	3	3	3	2	4	4	4	3	2	1	2	3	3	3	2	3	1	3
Gruppe3	68	201	Goldblume	2012-12-11	2	3	1	2	1	4	3	3	3	3	2	3	4	3	4	3	3	4	4	3	4	2	3	3	4
Gruppe3	69	201	Goldblume	2012-12-11	2	3	1	3	2	4	2	3	3	2	3	3	2	4	4	1	1	1	4	2	4	1	4	1	4
Gruppe3	70	201	Goldblume	2012-12-11	2	1	2	3	1	3	3	4	4	3	2	3	4	2	4	1	3	2	4	2	4	2	3	2	4
Gruppe3	2	201	Goldblume	2013-01-24	2	4	1	1	1	2	2	2	2	2	2	3	4	2	3	3	2	3	3	3	2	3	2	2	2
Gruppe3	3	201	Goldblume	2013-01-24	2	1	1	3	2	1	2	1	2	3	2	3	4	3	3	2	3	4	3	4	3	2	2	2	3
Gruppe3	4	201	Goldblume	2013-01-24	2	3	1	3	1	1	3	2	2	1	3	3	4	4	4	1	1	2	4	1	4	1	4	1	4
Gruppe3	5	201	Goldblume	2013-01-24	2	3	2	2	1	2	3	4	4	1	1	4	1	4	4	4	1	3	4	2	4	1	4	1	4
Gruppe3	6	201	Goldblume	2013-01-24	1	4	1	1	2	2	2	2	3	3	2	3	4	4	3	3	1	3	4	3	4	2	3	2	4
Gruppe3	8	201	Goldblume	2013-01-24	2	1	1	3	1	4	2	1	3	2	3	3	2	1	3	1	2	1	5	4	4	1	4	1	2
Gruppe3	9	201	Goldblume	2013-01-24	2	4	1	2	1	4	2	2	2	1	1	3	4	4	4	1	1	2	4	2	4	1	2	1	4
Gruppe3	10	201	Goldblume	2013-01-24	1	1	2	2	2	3	2	2	2	3	2	3	4	4	4	1	1	2	5	1	4	1	4	1	4
Gruppe3	11	201	Goldblume	2013-01-24	1	3	2	2	1	4	3	3	2	3	2	3	4	3	3	2	2	2	3	4	2	2	3	2	3
Gruppe3	12	201	Goldblume	2013-01-24	1	5	2	2	1	4	3	4	4	3	2	2	4	1	2	2	2	1	2	3	1	3	1	5	1
Gruppe3	13	201	Goldblume	2013-01-24	2	3	1	2	1	4	2	2	2	2	2	3	4	3	3	1	1	2	3	2	1	2	1	1	3
Gruppe3	14	201	Goldblume	2013-01-24	2	2	2	2	1	2	3	2	3	2	3	3	1	4	4	2	2	2	4	2	4	2	4	2	5
Gruppe3	15	201	Goldblume	2013-01-24	2	3	1	3	1	2	2	2	3	1	3	3	4	4	4	2	1	3	5	3	4	1	4	1	4
Gruppe3	16	201	Goldblume	2013-01-24	2	1	1	2	1	4	4	4	3	2	3	3	1	#NULL!	#NULL!	#NULL!	#NULL!	#NULL!	#NULL!	#NULL!	#NULL!	#NULL!	#NULL!	#NULL!	#NULL!
Gruppe3	17	201	Goldblume	2013-01-24	1	2	2	1	1	2	3	3	3	3	2	3	3	#NULL!	#NULL!	#NULL!	#NULL!	#NULL!	#NULL!	#NULL!	#NULL!	#NULL!	#NULL!	#NULL!	#NULL!
Gruppe3	18	201	Goldblume	2013-01-24	1	4	2	1	1	3	3	4	4	3	3	3	1	4	4	2	2	2	4	1	4	1	3	2	4
Gruppe3	19	201	Goldblume	2013-01-24	1	3	1	1	1	3	3	2	3	2	2	3	4	4	5	5	1	1	4	1	5	1	5	1	5
Gruppe3	20	201	Goldblume	2013-01-24	2	5	1	2	1	1	3	3	3	2	1	4	1	4	4	1	1	1	4	4	4	1	4	1	4
Gruppe3	22	201	Goldblume	2013-01-24	2	3	1	2	2	4	2	2	2	2	3	3	1	4	3	1	2	4	2	3	4	1	2	4	3
Gruppe3	24	201	Goldblume	2013-01-24	2	3	1	1	1	2	3	3	4	1	3	3	4	3	2	1	1	1	3	1	2	1	2	1	2
Gruppe3	25	201	Goldblume	2013-01-24	1	4	1	2	2	2	2	3	3	2	2	3	4	5	5	1	1	1	4	2	5	2	4	1	5
Gruppe3	27	201	Goldblume	2013-01-24	1	4	2	2	1	2	2	2	2	2	2	4	4	5	5	1	1	2	5	2	5	1	5	1	5
Gruppe3	28	201	Goldblume	2013-01-24	2	1	1	3	1	2	3	4	4	3	2	3	4	4	4	1	1	1	4	2	4	1	4	1	4
Gruppe3	29	201	Goldblume	2013-01-24	2	5	2	2	1	2	3	4	3	3	2	3	1	3	4	2	1	2	4	2	4	1	4	1	4
Gruppe3	30	201	Goldblume	2013-01-24	1	1	2	1	1	4	3	3	3	3	3	3	1	2	3	4	1	1	2	1	4	3	4	1	2
Gruppe3	31	201	Goldblume	2013-01-24	2	4	2	2	1	4	2	3	3	1	1	3	4	3	3	2	2	2	3	2	3	2	3	2	3
Gruppe3	32	201	Goldblume	2013-01-24	2	3	1	2	1	3	2	3	3	1	3	3	4	4	4	1	1	3	4	2	5	2	3	1	4
Gruppe3	33	201	Goldblume	2013-01-24	2	3	1	2	1	3	3	4	3	2	1	3	4	5	5	1	1	1	5	1	5	1	5	1	5
Gruppe3	34	201	Goldblume	2013-01-24	1	5	2	2	1	2	3	3	3	3	2	3	4	3	4	2	1	1	4	1	4	1	5	1	4
Gruppe3	35	201	Goldblume	2013-01-24	1	5	2	1	1	4	2	3	3	3	2	3	4	4	4	2	1	2	1	2	4	1	4	1	2
Gruppe3	36	201	Goldblume	2013-01-24	1	4	2	2	2	2	2	1	3	1	1	3	4	4	4	2	2	2	4	1	4	2	4	1	4
Gruppe3	37	201	Goldblume	2013-01-24	1	3	2	1	1	2	2	2	3	2	2	3	1	4	4	1	1	1	4	1	4	1	4	1	5
Gruppe3	38	201	Goldblume	2013-01-24	2	5	2	2	1	4	2	2	2	1	2	3	4	4	4	1	1	1	4	1	4	1	5	1	4
Gruppe3	39	201	Goldblume	2013-01-24	2	2	2	3	2	4	2	2	2	1	2	3	4	4	4	1	1	1	4	1	4	1	4	1	4
Gruppe3	40	201	Goldblume	2013-01-24	1	2	2	3	2	4	2	2	2	2	3	3	4	5	5	1	1	1	5	1	4	1	3	1	5
Gruppe3	41	201	Goldblume	2013-01-24	2	3	1	2	1	3	3	3	3	2	3	3	4	5	4	1	1	1	4	1	4	1	4	1	5
Gruppe3	42	201	Goldblume	2013-01-24	2	1	2	1	1	2	3	3	3	3	2	4	1	3	2	3	3	2	3	1	3	3	3	3	3
Gruppe3	43	201	Goldblume	2013-01-24	2	4	2	1	2	2	2	2	3	1	2	3	4	3	4	1	1	2	4	2	4	2	4	1	4
Gruppe3	44	201	Goldblume	2013-01-24	1	3	2	3	1	5	2	3	4	3	2	3	4	5	3	1	1	1	4	2	5	1	5	1	4
Gruppe3	45	201	Goldblume	2013-01-24	1	1	2	1	1	3	3	3	3	3	2	3	1	4	4	4	5	5	5	5	5	4	4	5	4
Gruppe3	46	201	Goldblume	2013-01-24	1	3	2	2	1	2	2	3	2	1	3	3	4	4	4	1	1	1	4	1	5	1	4	1	5
Gruppe3	47	201	Goldblume	2013-01-24	2	3	1	2	1	3	2	3	3	3	2	3	4	3	2	2	3	3	3	4	3	1	1	2	2
Gruppe3	49	201	Goldblume	2013-01-24	2	1	1	2	1	3	2	2	2	2	3	3	3	4	4	1	1	2	4	2	4	1	4	2	4
Gruppe3	50	201	Goldblume	2013-01-24	2	4	1	1	1	2	3	3	3	3	1	3	4	#NULL!	#NULL!	#NULL!	#NULL!	#NULL!	#NULL!	#NULL!	#NULL!	#NULL!	#NULL!	#NULL!	#NULL!
Gruppe3	51	201	Goldblume	2013-01-24	2	4	2	3	1	4	3	3	3	1	3	3	4	4	3	1	1	3	5	3	4	1	4	1	3
Gruppe3	52	201	Goldblume	2013-01-24	2	2	2	3	1	5	3	2	3	3	#NULL!	2	3	2	3	1	1	3	3	2	2	2	3	1	3
Gruppe3	53	201	Goldblume	2013-01-24	1	2	2	3	1	5	3	2	3	1	2	3	3	4	2	3	2	4	4	3	3	2	2	2	4
Gruppe3	54	201	Goldblume	2013-01-24	2	3	1	2	1	3	2	2	2	3	3	3	4	5	3	3	1	3	3	3	1	3	3	1	3
Gruppe3	55	201	Goldblume	2013-01-24	1	4	1	3	1	5	2	2	3	2	3	3	4	5	5	1	1	1	5	1	5	1	5	1	5
Gruppe3	56	201	Goldblume	2013-01-24	2	3	1	3	1	3	3	3	4	3	3	3	1	4	4	1	1	1	4	2	5	1	4	1	4
Gruppe3	58	201	Goldblume	2013-01-24	2	3	1	2	1	3	3	4	4	2	2	3	4	5	5	1	1	1	5	1	5	1	5	1	5
Gruppe3	59	201	Goldblume	2013-01-24	1	4	1	2	1	2	3	3	3	3	3	2	4	4	4	2	1	1	4	2	5	1	4	1	4
Gruppe3	60	201	Goldblume	2013-01-24	1	3	1	1	1	2	3	3	3	3	3	3	4	4	4	2	2	2	4	1	4	4	4	1	5
Gruppe3	61	201	Goldblume	2013-01-24	2	3	1	3	1	4	2	3	1	3	1	4	4	4	4	2	1	2	2	2	4	2	4	2	4
Gruppe3	62	201	Goldblume	2013-01-24	1	3	2	2	1	2	3	3	3	1	3	4	4	5	5	1	1	1	5	1	5	1	5	1	5
Gruppe3	63	201	Goldblume	2013-01-24	1	3	1	3	1	2	3	4	5	3	3	3	4	2	3	3	3	2	4	2	3	3	3	2	3
Gruppe3	64	201	Goldblume	2013-01-24	2	3	2	2	1	4	2	3	5	2	2	3	4	3	2	2	1	3	3	3	4	2	2	1	2
Gruppe3	65	201	Goldblume	2013-01-24	2	3	1	2	2	2	2	2	2	1	3	3	4	5	4	1	1	1	5	2	4	1	5	1	5
Gruppe3	66	201	Goldblume	2013-01-24	2	5	1	1	1	2	3	3	3	1	1	3	4	5	5	1	1	1	4	1	4	1	5	1	5
Gruppe3	67	201	Goldblume	2013-01-24	2	3	1	2	1	3	2	3	3	3	2	4	4	4	4	2	1	1	3	2	4	3	3	2	3
Gruppe3	68	201	Goldblume	2013-01-24	2	3	1	2	1	4	3	3	3	3	2	3	4	4	4	3	2	3	3	2	4	2	3	2	4
Gruppe3	69	201	Goldblume	2013-01-24	2	3	1	3	2	4	2	3	3	2	3	3	2	5	4	1	1	2	5	2	5	1	4	1	5
Gruppe3	70	201	Goldblume	2013-01-24	2	1	2	3	1	3	3	4	4	3	2	3	4	3	3	2	2	3	4	2	3	2	3	1	4
Gruppe3	2	664	Naturastar	2012-12-11	2	4	1	1	1	2	2	2	2	2	2	3	4	3	2	2	3	3	2	3	3	3	3	2	2
Gruppe3	3	664	Naturastar	2012-12-11	2	1	1	3	2	1	2	1	2	3	2	3	4	3	3	2	3	4	3	2	3	3	3	2	3
Gruppe3	4	664	Naturastar	2012-12-11	2	3	1	3	1	1	3	2	2	1	3	3	4	4	5	1	1	1	4	1	4	1	3	1	3
Gruppe3	5	664	Naturastar	2012-12-11	2	3	2	2	1	2	3	4	4	1	1	4	1	4	3	2	1	1	3	2	4	1	4	1	4
Gruppe3	6	664	Naturastar	2012-12-11	1	4	1	1	2	2	2	2	3	3	2	3	4	4	5	1	1	1	4	1	5	1	4	1	5
Gruppe3	8	664	Naturastar	2012-12-11	2	1	1	3	1	4	2	1	3	2	3	3	2	1	2	3	3	5	4	2	3	1	1	1	4
Gruppe3	9	664	Naturastar	2012-12-11	2	4	1	2	1	4	2	2	2	1	1	3	4	3	5	1	1	1	3	3	3	1	3	1	3
Gruppe3	10	664	Naturastar	2012-12-11	1	1	2	2	2	3	2	2	2	3	2	3	4	4	4	1	2	1	5	1	4	1	4	1	4
Gruppe3	11	664	Naturastar	2012-12-11	1	3	2	2	1	4	3	3	2	3	2	3	4	3	3	2	3	2	4	2	3	1	3	1	4
Gruppe3	12	664	Naturastar	2012-12-11	1	5	2	2	1	4	3	4	4	3	2	2	4	3	3	2	2	2	3	2	4	2	3	2	3
Gruppe3	13	664	Naturastar	2012-12-11	2	3	1	2	1	4	2	2	2	2	2	3	4	3	4	1	1	1	3	1	4	1	3	1	4
Gruppe3	14	664	Naturastar	2012-12-11	2	2	2	2	1	2	3	2	3	2	3	3	1	4	3	2	2	1	4	2	4	1	4	1	4
Gruppe3	15	664	Naturastar	2012-12-11	2	3	1	3	1	2	2	2	3	1	3	3	4	4	1	3	1	3	3	4	4	1	2	1	3
Gruppe3	16	664	Naturastar	2012-12-11	2	1	1	2	1	4	4	4	3	2	3	3	1	3	2	1	3	3	4	2	4	1	3	1	4
Gruppe3	17	664	Naturastar	2012-12-11	1	2	2	1	1	2	3	3	3	3	2	3	3	5	5	1	1	1	5	1	5	1	5	1	5
Gruppe3	18	664	Naturastar	2012-12-11	1	4	2	1	1	3	3	4	4	3	3	3	1	3	3	3	2	2	3	3	2	1	2	2	4
Gruppe3	19	664	Naturastar	2012-12-11	1	3	1	1	1	3	3	2	3	2	2	3	4	4	5	5	1	2	5	1	5	1	5	1	5
Gruppe3	20	664	Naturastar	2012-12-11	2	5	1	2	1	1	3	3	3	2	1	4	1	5	5	1	1	1	5	1	5	1	5	1	5
Gruppe3	22	664	Naturastar	2012-12-11	2	3	1	2	2	4	2	2	2	2	3	3	1	5	5	2	1	1	4	1	5	2	5	1	4
Gruppe3	24	664	Naturastar	2012-12-11	2	3	1	1	1	2	3	3	4	1	3	3	4	1	1	3	1	1	1	1	2	2	1	1	1
Gruppe3	25	664	Naturastar	2012-12-11	1	4	1	2	2	2	2	3	3	2	2	3	4	5	4	1	1	2	5	2	4	1	4	1	5
Gruppe3	27	664	Naturastar	2012-12-11	1	4	2	2	1	2	2	2	2	2	2	4	4	5	5	1	1	1	5	1	5	1	5	1	5
Gruppe3	28	664	Naturastar	2012-12-11	2	1	1	3	1	2	3	4	4	3	2	3	4	4	5	1	1	1	4	1	4	1	4	1	4
Gruppe3	29	664	Naturastar	2012-12-11	2	5	2	2	1	2	3	4	3	3	2	3	1	4	4	1	1	2	5	2	4	1	3	1	5
Gruppe3	30	664	Naturastar	2012-12-11	1	1	2	1	1	4	3	3	3	3	3	3	1	4	3	2	1	1	4	1	3	2	1	1	4
Gruppe3	31	664	Naturastar	2012-12-11	2	4	2	2	1	4	2	3	3	1	1	3	4	3	2	1	2	2	3	1	3	1	2	2	3
Gruppe3	32	664	Naturastar	2012-12-11	2	3	1	2	1	3	2	3	3	1	3	3	4	5	5	2	1	2	5	1	5	2	2	1	4
Gruppe3	33	664	Naturastar	2012-12-11	2	3	1	2	1	3	3	4	3	2	1	3	4	5	5	1	1	1	5	1	5	1	5	1	5
Gruppe3	34	664	Naturastar	2012-12-11	1	5	2	2	1	2	3	3	3	3	2	3	4	3	3	2	2	1	3	1	4	2	5	1	3
Gruppe3	35	664	Naturastar	2012-12-11	1	5	2	1	1	4	2	3	3	3	2	3	4	3	4	2	1	2	3	2	4	3	3	1	4
Gruppe3	36	664	Naturastar	2012-12-11	1	4	2	2	2	2	2	1	3	1	1	3	4	3	3	2	2	3	4	2	4	2	3	2	3
Gruppe3	37	664	Naturastar	2012-12-11	1	3	2	1	1	2	2	2	3	2	2	3	1	3	3	1	1	1	3	1	3	1	3	1	5
Gruppe3	38	664	Naturastar	2012-12-11	2	5	2	2	1	4	2	2	2	1	2	3	4	4	4	1	1	1	5	2	5	1	4	1	4
Gruppe3	39	664	Naturastar	2012-12-11	2	2	2	3	2	4	2	2	2	1	2	3	4	4	4	1	1	1	4	1	4	1	4	1	4
Gruppe3	40	664	Naturastar	2012-12-11	1	2	2	3	2	4	2	2	2	2	3	3	4	3	3	1	1	1	4	3	3	1	1	1	4
Gruppe3	41	664	Naturastar	2012-12-11	2	3	1	2	1	3	3	3	3	2	3	3	4	3	4	1	1	1	3	1	4	1	3	1	4
Gruppe3	42	664	Naturastar	2012-12-11	2	1	2	1	1	2	3	3	3	3	2	4	1	4	4	1	1	1	4	1	4	1	4	1	4
Gruppe3	43	664	Naturastar	2012-12-11	2	4	2	1	2	2	2	2	3	1	2	3	4	4	4	1	1	1	4	1	5	2	4	1	4
Gruppe3	44	664	Naturastar	2012-12-11	1	3	2	3	1	5	2	3	4	3	2	3	4	4	4	1	1	1	3	1	5	3	5	1	3
Gruppe3	45	664	Naturastar	2012-12-11	1	1	2	1	1	3	3	3	3	3	2	3	1	3	2	3	1	1	4	1	3	3	5	1	5
Gruppe3	46	664	Naturastar	2012-12-11	1	3	2	2	1	2	2	3	2	1	3	3	4	5	5	1	1	1	4	1	5	1	5	1	4
Gruppe3	47	664	Naturastar	2012-12-11	2	3	1	2	1	3	2	3	3	3	2	3	4	3	4	1	1	2	4	2	4	2	4	3	4
Gruppe3	49	664	Naturastar	2012-12-11	2	1	1	2	1	3	2	2	2	2	3	3	3	3	4	1	3	4	4	2	4	1	4	3	4
Gruppe3	50	664	Naturastar	2012-12-11	2	4	1	1	1	2	3	3	3	3	1	3	4	4	3	5	3	2	4	1	3	1	3	2	3
Gruppe3	51	664	Naturastar	2012-12-11	2	4	2	3	1	4	3	3	3	1	3	3	4	3	3	3	1	3	5	3	4	3	2	2	4
Gruppe3	52	664	Naturastar	2012-12-11	2	2	2	3	1	5	3	2	3	3	#NULL!	2	3	3	3	4	2	2	3	2	3	5	4	1	3
Gruppe3	53	664	Naturastar	2012-12-11	1	2	2	3	1	5	3	2	3	1	2	3	3	5	5	1	1	1	5	1	5	1	5	1	5
Gruppe3	54	664	Naturastar	2012-12-11	2	3	1	2	1	3	2	2	2	3	3	3	4	2	4	3	3	3	3	2	3	3	3	3	3
Gruppe3	55	664	Naturastar	2012-12-11	1	4	1	3	1	5	2	2	3	2	3	3	4	4	4	1	1	1	5	1	4	1	4	1	5
Gruppe3	56	664	Naturastar	2012-12-11	2	3	1	3	1	3	3	3	4	3	3	3	1	4	4	1	4	3	2	2	4	2	3	2	4
Gruppe3	58	664	Naturastar	2012-12-11	2	3	1	2	1	3	3	4	4	2	2	3	4	5	5	4	1	1	5	1	5	1	4	1	4
Gruppe3	59	664	Naturastar	2012-12-11	1	4	1	2	1	2	3	3	3	3	3	2	4	4	4	1	1	1	5	2	5	1	4	1	5
Gruppe3	60	664	Naturastar	2012-12-11	1	3	1	1	1	2	3	3	3	3	3	3	4	3	4	1	2	2	5	1	4	1	4	1	5
Gruppe3	61	664	Naturastar	2012-12-11	2	3	1	3	1	4	2	3	1	3	1	4	4	5	4	1	2	2	3	2	2	1	2	2	4
Gruppe3	62	664	Naturastar	2012-12-11	1	3	2	2	1	2	3	3	3	1	3	4	4	5	5	1	1	1	5	1	5	1	5	1	5
Gruppe3	63	664	Naturastar	2012-12-11	1	3	1	3	1	2	3	4	5	3	3	3	4	2	2	2	3	4	5	1	3	2	1	3	5
Gruppe3	64	664	Naturastar	2012-12-11	2	3	2	2	1	4	2	3	5	2	2	3	4	5	4	1	1	1	4	1	4	1	4	1	4
Gruppe3	65	664	Naturastar	2012-12-11	2	3	1	2	2	2	2	2	2	1	3	3	4	4	3	1	1	2	5	2	4	1	4	1	4
Gruppe3	66	664	Naturastar	2012-12-11	2	5	1	1	1	2	3	3	3	1	1	3	4	3	4	1	1	1	4	2	3	1	3	2	4
Gruppe3	67	664	Naturastar	2012-12-11	2	3	1	2	1	3	2	3	3	3	2	4	4	5	4	1	1	1	4	2	4	2	4	1	4
Gruppe3	68	664	Naturastar	2012-12-11	2	3	1	2	1	4	3	3	3	3	2	3	4	2	3	2	4	3	2	3	2	2	3	3	2
Gruppe3	69	664	Naturastar	2012-12-11	2	3	1	3	2	4	2	3	3	2	3	3	2	4	4	1	1	1	4	2	4	1	4	1	4
Gruppe3	70	664	Naturastar	2012-12-11	2	1	2	3	1	3	3	4	4	3	2	3	4	4	4	1	3	3	4	2	4	1	3	1	4
Gruppe3	2	664	Naturastar	2013-01-24	2	4	1	1	1	2	2	2	2	2	2	3	4	3	3	3	1	2	3	2	3	2	3	2	3
Gruppe3	3	664	Naturastar	2013-01-24	2	1	1	3	2	1	2	1	2	3	2	3	4	3	3	2	2	3	3	3	3	2	3	2	4
Gruppe3	4	664	Naturastar	2013-01-24	2	3	1	3	1	1	3	2	2	1	3	3	4	4	4	1	1	2	4	1	4	1	4	1	4
Gruppe3	5	664	Naturastar	2013-01-24	2	3	2	2	1	2	3	4	4	1	1	4	1	3	3	3	1	3	3	3	3	1	3	1	3
Gruppe3	6	664	Naturastar	2013-01-24	1	4	1	1	2	2	2	2	3	3	2	3	4	4	3	4	2	3	4	4	4	3	2	1	3
Gruppe3	8	664	Naturastar	2013-01-24	2	1	1	3	1	4	2	1	3	2	3	3	2	1	3	1	2	1	5	4	4	1	4	1	2
Gruppe3	9	664	Naturastar	2013-01-24	2	4	1	2	1	4	2	2	2	1	1	3	4	4	4	1	1	2	4	2	4	1	2	1	4
Gruppe3	10	664	Naturastar	2013-01-24	1	1	2	2	2	3	2	2	2	3	2	3	4	3	4	2	2	2	4	2	4	2	4	1	5
Gruppe3	11	664	Naturastar	2013-01-24	1	3	2	2	1	4	3	3	2	3	2	3	4	4	4	1	1	2	5	1	3	2	3	1	4
Gruppe3	12	664	Naturastar	2013-01-24	1	5	2	2	1	4	3	4	4	3	2	2	4	2	2	2	3	2	2	1	1	3	1	4	2
Gruppe3	13	664	Naturastar	2013-01-24	2	3	1	2	1	4	2	2	2	2	2	3	4	3	3	1	1	2	3	2	3	1	2	1	3
Gruppe3	14	664	Naturastar	2013-01-24	2	2	2	2	1	2	3	2	3	2	3	3	1	4	1	2	2	2	3	2	4	2	4	2	4
Gruppe3	15	664	Naturastar	2013-01-24	2	3	1	3	1	2	2	2	3	1	3	3	4	4	3	1	1	3	5	3	4	1	4	1	5
Gruppe3	16	664	Naturastar	2013-01-24	2	1	1	2	1	4	4	4	3	2	3	3	1	#NULL!	#NULL!	#NULL!	#NULL!	#NULL!	#NULL!	#NULL!	#NULL!	#NULL!	#NULL!	#NULL!	#NULL!
Gruppe3	17	664	Naturastar	2013-01-24	1	2	2	1	1	2	3	3	3	3	2	3	3	#NULL!	#NULL!	#NULL!	#NULL!	#NULL!	#NULL!	#NULL!	#NULL!	#NULL!	#NULL!	#NULL!	#NULL!
Gruppe3	18	664	Naturastar	2013-01-24	1	4	2	1	1	3	3	4	4	3	3	3	1	3	4	3	2	1	4	1	4	1	3	2	4
Gruppe3	19	664	Naturastar	2013-01-24	1	3	1	1	1	3	3	2	3	2	2	3	4	5	5	3	1	1	5	1	5	1	5	1	5
Gruppe3	20	664	Naturastar	2013-01-24	2	5	1	2	1	1	3	3	3	2	1	4	1	4	4	1	1	1	4	2	4	1	4	1	4
Gruppe3	22	664	Naturastar	2013-01-24	2	3	1	2	2	4	2	2	2	2	3	3	1	4	3	1	2	3	2	3	4	1	3	2	3
Gruppe3	24	664	Naturastar	2013-01-24	2	3	1	1	1	2	3	3	4	1	3	3	4	2	3	1	1	1	4	1	3	1	2	1	2
Gruppe3	25	664	Naturastar	2013-01-24	1	4	1	2	2	2	2	3	3	2	2	3	4	5	4	1	1	1	5	1	5	2	5	1	5
Gruppe3	27	664	Naturastar	2013-01-24	1	4	2	2	1	2	2	2	2	2	2	4	4	5	4	1	1	2	2	1	4	1	5	1	5
Gruppe3	28	664	Naturastar	2013-01-24	2	1	1	3	1	2	3	4	4	3	2	3	4	4	4	1	1	1	4	2	4	1	4	1	4
Gruppe3	29	664	Naturastar	2013-01-24	2	5	2	2	1	2	3	4	3	3	2	3	1	4	3	1	1	2	4	2	4	2	4	1	5
Gruppe3	30	664	Naturastar	2013-01-24	1	1	2	1	1	4	3	3	3	3	3	3	1	4	4	1	1	1	3	1	4	1	3	1	4
Gruppe3	31	664	Naturastar	2013-01-24	2	4	2	2	1	4	2	3	3	1	1	3	4	3	3	2	2	2	3	2	3	2	3	2	3
Gruppe3	32	664	Naturastar	2013-01-24	2	3	1	2	1	3	2	3	3	1	3	3	4	4	4	1	1	3	4	1	5	1	3	1	4
Gruppe3	33	664	Naturastar	2013-01-24	2	3	1	2	1	3	3	4	3	2	1	3	4	5	5	1	1	1	5	1	5	1	5	1	5
Gruppe3	34	664	Naturastar	2013-01-24	1	5	2	2	1	2	3	3	3	3	2	3	4	3	3	2	1	1	3	1	4	1	5	1	4
Gruppe3	35	664	Naturastar	2013-01-24	1	5	2	1	1	4	2	3	3	3	2	3	4	4	4	2	1	2	1	2	4	1	4	1	2
Gruppe3	36	664	Naturastar	2013-01-24	1	4	2	2	2	2	2	1	3	1	1	3	4	4	4	2	2	2	4	1	4	1	4	2	4
Gruppe3	37	664	Naturastar	2013-01-24	1	3	2	1	1	2	2	2	3	2	2	3	1	3	4	1	1	1	4	1	4	1	5	1	5
Gruppe3	38	664	Naturastar	2013-01-24	2	5	2	2	1	4	2	2	2	1	2	3	4	4	4	1	1	1	4	1	4	1	5	1	5
Gruppe3	39	664	Naturastar	2013-01-24	2	2	2	3	2	4	2	2	2	1	2	3	4	4	4	1	1	1	4	1	4	1	4	1	4
Gruppe3	40	664	Naturastar	2013-01-24	1	2	2	3	2	4	2	2	2	2	3	3	4	5	5	1	1	1	5	1	4	1	3	1	5
Gruppe3	41	664	Naturastar	2013-01-24	2	3	1	2	1	3	3	3	3	2	3	3	4	4	5	1	1	1	4	1	4	1	4	1	4
Gruppe3	42	664	Naturastar	2013-01-24	2	1	2	1	1	2	3	3	3	3	2	4	1	3	2	3	3	2	3	1	3	3	3	3	3
Gruppe3	43	664	Naturastar	2013-01-24	2	4	2	1	2	2	2	2	3	1	2	3	4	4	4	2	1	1	3	2	4	2	3	1	4
Gruppe3	44	664	Naturastar	2013-01-24	1	3	2	3	1	5	2	3	4	3	2	3	4	4	3	1	1	1	3	2	4	3	5	1	4
Gruppe3	45	664	Naturastar	2013-01-24	1	1	2	1	1	3	3	3	3	3	2	3	1	5	4	3	5	5	5	5	5	3	5	5	5
Gruppe3	46	664	Naturastar	2013-01-24	1	3	2	2	1	2	2	3	2	1	3	3	4	4	4	1	1	1	4	1	5	1	4	1	5
Gruppe3	47	664	Naturastar	2013-01-24	2	3	1	2	1	3	2	3	3	3	2	3	4	3	2	1	1	3	4	4	3	1	1	1	2
Gruppe3	49	664	Naturastar	2013-01-24	2	1	1	2	1	3	2	2	2	2	3	3	3	3	4	1	1	2	4	2	4	1	4	1	4
Gruppe3	50	664	Naturastar	2013-01-24	2	4	1	1	1	2	3	3	3	3	1	3	4	#NULL!	#NULL!	#NULL!	#NULL!	#NULL!	#NULL!	#NULL!	#NULL!	#NULL!	#NULL!	#NULL!	#NULL!
Gruppe3	51	664	Naturastar	2013-01-24	2	4	2	3	1	4	3	3	3	1	3	3	4	4	3	1	1	3	4	3	4	1	4	1	4
Gruppe3	52	664	Naturastar	2013-01-24	2	2	2	3	1	5	3	2	3	3	#NULL!	2	3	2	3	1	1	2	3	2	2	2	3	1	3
Gruppe3	53	664	Naturastar	2013-01-24	1	2	2	3	1	5	3	2	3	1	2	3	3	3	2	3	1	4	4	4	3	1	2	3	4
Gruppe3	54	664	Naturastar	2013-01-24	2	3	1	2	1	3	2	2	2	3	3	3	4	5	3	3	1	3	3	3	1	3	3	1	3
Gruppe3	55	664	Naturastar	2013-01-24	1	4	1	3	1	5	2	2	3	2	3	3	4	5	5	1	1	1	5	1	5	1	5	1	5
Gruppe3	56	664	Naturastar	2013-01-24	2	3	1	3	1	3	3	3	4	3	3	3	1	4	4	1	1	1	4	2	5	1	4	1	4
Gruppe3	58	664	Naturastar	2013-01-24	2	3	1	2	1	3	3	4	4	2	2	3	4	5	5	1	1	1	5	1	5	1	5	1	5
Gruppe3	59	664	Naturastar	2013-01-24	1	4	1	2	1	2	3	3	3	3	3	2	4	4	4	1	1	1	4	1	5	1	4	1	5
Gruppe3	60	664	Naturastar	2013-01-24	1	3	1	1	1	2	3	3	3	3	3	3	4	4	5	1	2	2	2	4	4	4	4	1	4
Gruppe3	61	664	Naturastar	2013-01-24	2	3	1	3	1	4	2	3	1	3	1	4	4	4	4	2	2	1	4	2	4	2	4	2	4
Gruppe3	62	664	Naturastar	2013-01-24	1	3	2	2	1	2	3	3	3	1	3	4	4	5	5	1	1	1	5	1	5	1	5	1	5
Gruppe3	63	664	Naturastar	2013-01-24	1	3	1	3	1	2	3	4	5	3	3	3	4	3	2	3	3	2	3	2	3	3	4	3	3
Gruppe3	64	664	Naturastar	2013-01-24	2	3	2	2	1	4	2	3	5	2	2	3	4	3	2	2	1	3	3	3	4	2	2	1	2
Gruppe3	65	664	Naturastar	2013-01-24	2	3	1	2	2	2	2	2	2	1	3	3	4	4	4	1	1	1	5	2	4	1	4	1	5
Gruppe3	66	664	Naturastar	2013-01-24	2	5	1	1	1	2	3	3	3	1	1	3	4	5	5	1	1	1	5	1	5	1	5	1	5
Gruppe3	67	664	Naturastar	2013-01-24	2	3	1	2	1	3	2	3	3	3	2	4	4	5	4	2	1	1	4	2	4	2	4	1	5
Gruppe3	68	664	Naturastar	2013-01-24	2	3	1	2	1	4	3	3	3	3	2	3	4	4	5	3	2	1	5	1	4	2	4	1	5
Gruppe3	69	664	Naturastar	2013-01-24	2	3	1	3	2	4	2	3	3	2	3	3	2	5	4	1	1	2	5	2	5	1	4	1	5
Gruppe3	70	664	Naturastar	2013-01-24	2	1	2	3	1	3	3	4	4	3	2	3	4	3	3	2	2	3	4	3	3	2	3	2	4
Gruppe3	2	948	Guarani	2012-12-11	2	4	1	1	1	2	2	2	2	2	2	3	4	4	3	3	2	2	3	3	2	3	3	1	3
Gruppe3	3	948	Guarani	2012-12-11	2	1	1	3	2	1	2	1	2	3	2	3	4	3	4	2	2	2	3	2	3	2	4	3	3
Gruppe3	4	948	Guarani	2012-12-11	2	3	1	3	1	1	3	2	2	1	3	3	4	4	4	1	1	1	4	1	4	1	3	1	4
Gruppe3	5	948	Guarani	2012-12-11	2	3	2	2	1	2	3	4	4	1	1	4	1	4	4	3	1	1	4	2	4	1	4	1	4
Gruppe3	6	948	Guarani	2012-12-11	1	4	1	1	2	2	2	2	3	3	2	3	4	5	5	1	1	1	5	1	5	1	5	1	5
Gruppe3	8	948	Guarani	2012-12-11	2	1	1	3	1	4	2	1	3	2	3	3	2	5	3	1	1	1	4	2	4	1	4	1	3
Gruppe3	9	948	Guarani	2012-12-11	2	4	1	2	1	4	2	2	2	1	1	3	4	4	4	1	1	1	4	1	4	1	3	1	4
Gruppe3	10	948	Guarani	2012-12-11	1	1	2	2	2	3	2	2	2	3	2	3	4	2	4	2	3	3	4	3	4	2	4	1	5
Gruppe3	11	948	Guarani	2012-12-11	1	3	2	2	1	4	3	3	2	3	2	3	4	2	3	2	2	2	3	2	2	4	3	4	1
Gruppe3	12	948	Guarani	2012-12-11	1	5	2	2	1	4	3	4	4	3	2	2	4	4	4	2	1	1	4	2	4	2	4	2	3
Gruppe3	13	948	Guarani	2012-12-11	2	3	1	2	1	4	2	2	2	2	2	3	4	3	5	1	1	1	3	1	3	1	3	3	4
Gruppe3	14	948	Guarani	2012-12-11	2	2	2	2	1	2	3	2	3	2	3	3	1	4	3	2	1	1	3	1	4	2	4	1	2
Gruppe3	15	948	Guarani	2012-12-11	2	3	1	3	1	2	2	2	3	1	3	3	4	4	2	2	1	2	5	3	4	1	3	1	5
Gruppe3	16	948	Guarani	2012-12-11	2	1	1	2	1	4	4	4	3	2	3	3	1	3	3	2	2	3	4	3	4	2	3	2	3
Gruppe3	17	948	Guarani	2012-12-11	1	2	2	1	1	2	3	3	3	3	2	3	3	5	5	1	1	1	5	1	5	1	5	1	5
Gruppe3	18	948	Guarani	2012-12-11	1	4	2	1	1	3	3	4	4	3	3	3	1	3	3	2	2	2	3	3	4	2	4	1	1
Gruppe3	19	948	Guarani	2012-12-11	1	3	1	1	1	3	3	2	3	2	2	3	4	5	5	5	1	1	5	1	5	1	5	1	5
Gruppe3	20	948	Guarani	2012-12-11	2	5	1	2	1	1	3	3	3	2	1	4	1	5	5	1	1	1	5	1	5	1	5	1	5
Gruppe3	22	948	Guarani	2012-12-11	2	3	1	2	2	4	2	2	2	2	3	3	1	4	5	1	1	1	4	1	5	1	5	1	4
Gruppe3	24	948	Guarani	2012-12-11	2	3	1	1	1	2	3	3	4	1	3	3	4	3	2	1	1	1	4	1	5	1	2	1	1
Gruppe3	25	948	Guarani	2012-12-11	1	4	1	2	2	2	2	3	3	2	2	3	4	5	4	1	1	2	5	4	5	1	5	1	5
Gruppe3	27	948	Guarani	2012-12-11	1	4	2	2	1	2	2	2	2	2	2	4	4	5	5	1	1	1	5	1	5	1	5	1	5
Gruppe3	28	948	Guarani	2012-12-11	2	1	1	3	1	2	3	4	4	3	2	3	4	4	3	1	1	1	3	2	4	1	3	1	3
Gruppe3	29	948	Guarani	2012-12-11	2	5	2	2	1	2	3	4	3	3	2	3	1	4	4	1	1	2	5	2	5	1	4	1	4
Gruppe3	30	948	Guarani	2012-12-11	1	1	2	1	1	4	3	3	3	3	3	3	1	2	2	3	3	1	1	1	2	4	2	4	2
Gruppe3	31	948	Guarani	2012-12-11	2	4	2	2	1	4	2	3	3	1	1	3	4	4	3	1	2	2	3	2	4	1	3	1	3
Gruppe3	32	948	Guarani	2012-12-11	2	3	1	2	1	3	2	3	3	1	3	3	4	4	3	4	1	3	3	1	4	4	3	1	2
Gruppe3	33	948	Guarani	2012-12-11	2	3	1	2	1	3	3	4	3	2	1	3	4	5	5	2	1	1	3	2	5	2	3	1	3
Gruppe3	34	948	Guarani	2012-12-11	1	5	2	2	1	2	3	3	3	3	2	3	4	4	3	2	1	1	4	1	4	1	1	1	4
Gruppe3	35	948	Guarani	2012-12-11	1	5	2	1	1	4	2	3	3	3	2	3	4	4	4	2	1	2	3	2	4	2	4	1	3
Gruppe3	36	948	Guarani	2012-12-11	1	4	2	2	2	2	2	1	3	1	1	3	4	4	4	1	1	2	4	1	4	1	4	1	4
Gruppe3	37	948	Guarani	2012-12-11	1	3	2	1	1	2	2	2	3	2	2	3	1	4	4	1	1	1	4	1	4	1	4	1	5
Gruppe3	38	948	Guarani	2012-12-11	2	5	2	2	1	4	2	2	2	1	2	3	4	4	4	1	1	1	4	3	4	1	3	1	4
Gruppe3	39	948	Guarani	2012-12-11	2	2	2	3	2	4	2	2	2	1	2	3	4	5	5	1	1	1	5	1	5	1	5	1	5
Gruppe3	40	948	Guarani	2012-12-11	1	2	2	3	2	4	2	2	2	2	3	3	4	3	3	1	1	1	4	3	3	1	1	1	4
Gruppe3	41	948	Guarani	2012-12-11	2	3	1	2	1	3	3	3	3	2	3	3	4	5	5	1	1	1	4	1	4	1	4	1	5
Gruppe3	42	948	Guarani	2012-12-11	2	1	2	1	1	2	3	3	3	3	2	4	1	4	4	1	1	1	4	1	4	1	4	1	4
Gruppe3	43	948	Guarani	2012-12-11	2	4	2	1	2	2	2	2	3	1	2	3	4	4	4	1	2	2	3	3	4	1	4	2	4
Gruppe3	44	948	Guarani	2012-12-11	1	3	2	3	1	5	2	3	4	3	2	3	4	5	4	1	1	1	5	3	5	1	4	1	5
Gruppe3	45	948	Guarani	2012-12-11	1	1	2	1	1	3	3	3	3	3	2	3	1	5	4	4	1	1	4	1	5	3	1	1	3
Gruppe3	46	948	Guarani	2012-12-11	1	3	2	2	1	2	2	3	2	1	3	3	4	5	5	1	1	1	5	2	5	1	4	1	4
Gruppe3	47	948	Guarani	2012-12-11	2	3	1	2	1	3	2	3	3	3	2	3	4	5	4	1	1	4	5	4	5	1	4	1	4
Gruppe3	49	948	Guarani	2012-12-11	2	1	1	2	1	3	2	2	2	2	3	3	3	4	4	1	2	2	4	2	4	1	4	2	4
Gruppe3	50	948	Guarani	2012-12-11	2	4	1	1	1	2	3	3	3	3	1	3	4	3	1	5	4	2	1	3	2	4	1	5	3
Gruppe3	51	948	Guarani	2012-12-11	2	4	2	3	1	4	3	3	3	1	3	3	4	4	3	3	1	2	5	3	5	3	3	1	4
Gruppe3	52	948	Guarani	2012-12-11	2	2	2	3	1	5	3	2	3	3	#NULL!	2	3	3	3	3	2	2	3	2	3	4	3	2	2
Gruppe3	53	948	Guarani	2012-12-11	1	2	2	3	1	5	3	2	3	1	2	3	3	5	5	1	1	1	5	1	5	1	5	1	5
Gruppe3	54	948	Guarani	2012-12-11	2	3	1	2	1	3	2	2	2	3	3	3	4	5	5	1	1	1	5	1	5	1	5	1	5
Gruppe3	55	948	Guarani	2012-12-11	1	4	1	3	1	5	2	2	3	2	3	3	4	4	4	1	1	1	5	1	4	1	4	1	5
Gruppe3	56	948	Guarani	2012-12-11	2	3	1	3	1	3	3	3	4	3	3	3	1	4	4	1	2	3	5	2	4	2	3	2	4
Gruppe3	58	948	Guarani	2012-12-11	2	3	1	2	1	3	3	4	4	2	2	3	4	5	5	4	1	1	4	1	5	1	5	1	4
Gruppe3	59	948	Guarani	2012-12-11	1	4	1	2	1	2	3	3	3	3	3	2	4	5	4	1	1	1	5	1	5	1	4	1	5
Gruppe3	60	948	Guarani	2012-12-11	1	3	1	1	1	2	3	3	3	3	3	3	4	4	4	1	2	1	4	1	4	1	4	1	4
Gruppe3	61	948	Guarani	2012-12-11	2	3	1	3	1	4	2	3	1	3	1	4	4	5	5	1	1	2	2	2	2	1	4	2	3
Gruppe3	62	948	Guarani	2012-12-11	1	3	2	2	1	2	3	3	3	1	3	4	4	5	5	1	1	1	5	1	5	1	5	1	5
Gruppe3	63	948	Guarani	2012-12-11	1	3	1	3	1	2	3	4	5	3	3	3	4	3	3	3	3	3	5	1	3	3	2	3	5
Gruppe3	64	948	Guarani	2012-12-11	2	3	2	2	1	4	2	3	5	2	2	3	4	5	4	1	1	2	4	2	4	1	3	1	4
Gruppe3	65	948	Guarani	2012-12-11	2	3	1	2	2	2	2	2	2	1	3	3	4	3	4	1	1	4	5	2	5	1	5	1	5
Gruppe3	66	948	Guarani	2012-12-11	2	5	1	1	1	2	3	3	3	1	1	3	4	5	5	1	1	1	5	1	5	1	5	1	5
Gruppe3	67	948	Guarani	2012-12-11	2	3	1	2	1	3	2	3	3	3	2	4	4	5	4	1	1	1	4	1	5	1	5	1	4
Gruppe3	68	948	Guarani	2012-12-11	2	3	1	2	1	4	3	3	3	3	2	3	4	2	3	2	3	3	3	2	2	3	2	3	3
Gruppe3	69	948	Guarani	2012-12-11	2	3	1	3	2	4	2	3	3	2	3	3	2	4	4	1	1	1	4	2	4	1	4	1	4
Gruppe3	70	948	Guarani	2012-12-11	2	1	2	3	1	3	3	4	4	3	2	3	4	2	4	3	3	3	3	2	3	2	3	1	4
Gruppe3	2	948	Guarani	2013-01-24	2	4	1	1	1	2	2	2	2	2	2	3	4	4	4	3	2	2	2	2	3	3	3	1	3
Gruppe3	3	948	Guarani	2013-01-24	2	1	1	3	2	1	2	1	2	3	2	3	4	3	3	2	2	2	3	3	3	3	3	3	3
Gruppe3	4	948	Guarani	2013-01-24	2	3	1	3	1	1	3	2	2	1	3	3	4	5	4	1	1	1	4	1	4	1	5	1	4
Gruppe3	5	948	Guarani	2013-01-24	2	3	2	2	1	2	3	4	4	1	1	4	1	4	4	4	1	4	4	1	5	1	4	1	4
Gruppe3	6	948	Guarani	2013-01-24	1	4	1	1	2	2	2	2	3	3	2	3	4	5	3	2	1	2	4	2	5	2	3	2	4
Gruppe3	8	948	Guarani	2013-01-24	2	1	1	3	1	4	2	1	3	2	3	3	2	3	2	1	2	1	4	3	4	1	3	1	3
Gruppe3	9	948	Guarani	2013-01-24	2	4	1	2	1	4	2	2	2	1	1	3	4	5	5	1	1	2	3	2	4	1	3	1	4
Gruppe3	10	948	Guarani	2013-01-24	1	1	2	2	2	3	2	2	2	3	2	3	4	3	4	2	1	2	4	1	5	1	4	1	4
Gruppe3	11	948	Guarani	2013-01-24	1	3	2	2	1	4	3	3	2	3	2	3	4	4	3	4	2	2	3	3	3	1	4	1	3
Gruppe3	12	948	Guarani	2013-01-24	1	5	2	2	1	4	3	4	4	3	2	2	4	5	5	4	1	1	4	1	5	1	4	1	5
Gruppe3	13	948	Guarani	2013-01-24	2	3	1	2	1	4	2	2	2	2	2	3	4	4	3	3	1	2	4	2	4	1	3	1	4
Gruppe3	14	948	Guarani	2013-01-24	2	2	2	2	1	2	3	2	3	2	3	3	1	5	5	1	1	1	4	2	5	1	4	1	5
Gruppe3	15	948	Guarani	2013-01-24	2	3	1	3	1	2	2	2	3	1	3	3	4	4	4	2	1	3	4	2	4	2	4	1	4
Gruppe3	16	948	Guarani	2013-01-24	2	1	1	2	1	4	4	4	3	2	3	3	1	#NULL!	#NULL!	#NULL!	#NULL!	#NULL!	#NULL!	#NULL!	#NULL!	#NULL!	#NULL!	#NULL!	#NULL!
Gruppe3	17	948	Guarani	2013-01-24	1	2	2	1	1	2	3	3	3	3	2	3	3	#NULL!	#NULL!	#NULL!	#NULL!	#NULL!	#NULL!	#NULL!	#NULL!	#NULL!	#NULL!	#NULL!	#NULL!
Gruppe3	18	948	Guarani	2013-01-24	1	4	2	1	1	3	3	4	4	3	3	3	1	3	4	2	2	1	4	1	4	1	3	2	4
Gruppe3	19	948	Guarani	2013-01-24	1	3	1	1	1	3	3	2	3	2	2	3	4	5	5	5	1	1	5	1	5	1	5	1	5
Gruppe3	20	948	Guarani	2013-01-24	2	5	1	2	1	1	3	3	3	2	1	4	1	5	4	1	1	1	4	3	4	1	4	1	4
Gruppe3	22	948	Guarani	2013-01-24	2	3	1	2	2	4	2	2	2	2	3	3	1	4	4	1	2	3	4	3	4	1	3	1	2
Gruppe3	24	948	Guarani	2013-01-24	2	3	1	1	1	2	3	3	4	1	3	3	4	4	4	1	1	1	3	1	3	1	2	1	2
Gruppe3	25	948	Guarani	2013-01-24	1	4	1	2	2	2	2	3	3	2	2	3	4	5	5	2	1	1	5	1	5	1	5	1	5
Gruppe3	27	948	Guarani	2013-01-24	1	4	2	2	1	2	2	2	2	2	2	4	4	5	5	1	1	2	5	2	5	1	5	1	5
Gruppe3	28	948	Guarani	2013-01-24	2	1	1	3	1	2	3	4	4	3	2	3	4	4	4	1	1	1	4	2	4	1	4	1	4
Gruppe3	29	948	Guarani	2013-01-24	2	5	2	2	1	2	3	4	3	3	2	3	1	4	4	1	1	2	4	2	4	2	4	1	4
Gruppe3	30	948	Guarani	2013-01-24	1	1	2	1	1	4	3	3	3	3	3	3	1	3	3	1	2	1	4	1	4	1	4	1	4
Gruppe3	31	948	Guarani	2013-01-24	2	4	2	2	1	4	2	3	3	1	1	3	4	2	3	2	3	2	3	3	2	3	3	2	3
Gruppe3	32	948	Guarani	2013-01-24	2	3	1	2	1	3	2	3	3	1	3	3	4	4	4	1	1	3	4	2	4	1	3	1	4
Gruppe3	33	948	Guarani	2013-01-24	2	3	1	2	1	3	3	4	3	2	1	3	4	5	5	1	1	1	5	1	5	3	5	1	5
Gruppe3	34	948	Guarani	2013-01-24	1	5	2	2	1	2	3	3	3	3	2	3	4	4	3	2	1	1	4	1	4	1	4	1	4
Gruppe3	35	948	Guarani	2013-01-24	1	5	2	1	1	4	2	3	3	3	2	3	4	4	4	1	1	2	4	2	4	1	4	1	4
Gruppe3	36	948	Guarani	2013-01-24	1	4	2	2	2	2	2	1	3	1	1	3	4	4	4	1	2	1	4	1	4	1	4	1	4
Gruppe3	37	948	Guarani	2013-01-24	1	3	2	1	1	2	2	2	3	2	2	3	1	5	5	1	1	1	5	1	5	1	5	1	5
Gruppe3	38	948	Guarani	2013-01-24	2	5	2	2	1	4	2	2	2	1	2	3	4	5	5	1	1	1	4	1	5	1	4	1	4
Gruppe3	39	948	Guarani	2013-01-24	2	2	2	3	2	4	2	2	2	1	2	3	4	5	4	1	1	1	5	1	5	1	5	1	5
Gruppe3	40	948	Guarani	2013-01-24	1	2	2	3	2	4	2	2	2	2	3	3	4	5	5	1	1	1	5	1	4	1	3	1	5
Gruppe3	41	948	Guarani	2013-01-24	2	3	1	2	1	3	3	3	3	2	3	3	4	5	4	1	1	1	4	1	5	1	4	1	5
Gruppe3	42	948	Guarani	2013-01-24	2	1	2	1	1	2	3	3	3	3	2	4	1	3	3	1	1	1	3	3	3	1	1	3	3
Gruppe3	43	948	Guarani	2013-01-24	2	4	2	1	2	2	2	2	3	1	2	3	4	4	4	1	1	1	4	2	4	2	4	1	4
Gruppe3	44	948	Guarani	2013-01-24	1	3	2	3	1	5	2	3	4	3	2	3	4	4	3	2	1	1	3	1	4	1	4	1	3
Gruppe3	45	948	Guarani	2013-01-24	1	1	2	1	1	3	3	3	3	3	2	3	1	5	5	5	5	5	5	5	5	5	5	5	5
Gruppe3	46	948	Guarani	2013-01-24	1	3	2	2	1	2	2	3	2	1	3	3	4	4	4	1	1	1	4	1	5	1	4	1	5
Gruppe3	47	948	Guarani	2013-01-24	2	3	1	2	1	3	2	3	3	3	2	3	4	4	3	1	1	3	4	4	3	1	2	1	3
Gruppe3	49	948	Guarani	2013-01-24	2	1	1	2	1	3	2	2	2	2	3	3	3	4	4	1	1	2	4	2	4	1	4	1	4
Gruppe3	50	948	Guarani	2013-01-24	2	4	1	1	1	2	3	3	3	3	1	3	4	#NULL!	#NULL!	#NULL!	#NULL!	#NULL!	#NULL!	#NULL!	#NULL!	#NULL!	#NULL!	#NULL!	#NULL!
Gruppe3	51	948	Guarani	2013-01-24	2	4	2	3	1	4	3	3	3	1	3	3	4	5	3	1	1	3	5	3	4	1	4	1	4
Gruppe3	52	948	Guarani	2013-01-24	2	2	2	3	1	5	3	2	3	3	#NULL!	2	3	2	2	1	1	2	3	2	2	1	2	1	3
Gruppe3	53	948	Guarani	2013-01-24	1	2	2	3	1	5	3	2	3	1	2	3	3	3	3	1	1	2	4	4	4	2	2	1	4
Gruppe3	54	948	Guarani	2013-01-24	2	3	1	2	1	3	2	2	2	3	3	3	4	5	4	3	2	1	4	2	5	3	4	1	3
Gruppe3	55	948	Guarani	2013-01-24	1	4	1	3	1	5	2	2	3	2	3	3	4	5	5	1	1	1	5	1	5	1	5	1	5
Gruppe3	56	948	Guarani	2013-01-24	2	3	1	3	1	3	3	3	4	3	3	3	1	4	4	1	1	1	4	2	5	1	4	1	5
Gruppe3	58	948	Guarani	2013-01-24	2	3	1	2	1	3	3	4	4	2	2	3	4	5	5	1	1	1	5	1	5	1	5	1	5
Gruppe3	59	948	Guarani	2013-01-24	1	4	1	2	1	2	3	3	3	3	3	2	4	5	5	1	1	1	5	1	5	1	5	1	5
Gruppe3	60	948	Guarani	2013-01-24	1	3	1	1	1	2	3	3	3	3	3	3	4	4	4	2	1	1	4	2	5	1	4	1	4
Gruppe3	61	948	Guarani	2013-01-24	2	3	1	3	1	4	2	3	1	3	1	4	4	3	4	2	2	2	3	2	2	2	4	1	4
Gruppe3	62	948	Guarani	2013-01-24	1	3	2	2	1	2	3	3	3	1	3	4	4	5	5	1	1	1	5	1	5	1	5	1	5
Gruppe3	63	948	Guarani	2013-01-24	1	3	1	3	1	2	3	4	5	3	3	3	4	4	4	2	1	1	4	1	4	2	4	1	4
Gruppe3	64	948	Guarani	2013-01-24	2	3	2	2	1	4	2	3	5	2	2	3	4	3	2	3	1	2	4	3	4	2	2	1	3
Gruppe3	65	948	Guarani	2013-01-24	2	3	1	2	2	2	2	2	2	1	3	3	4	5	4	1	1	1	5	2	5	1	4	1	5
Gruppe3	66	948	Guarani	2013-01-24	2	5	1	1	1	2	3	3	3	1	1	3	4	5	5	1	1	1	5	1	5	1	5	1	5
Gruppe3	67	948	Guarani	2013-01-24	2	3	1	2	1	3	2	3	3	3	2	4	4	4	4	1	1	1	4	1	4	2	4	1	5
Gruppe3	68	948	Guarani	2013-01-24	2	3	1	2	1	4	3	3	3	3	2	3	4	3	4	4	1	1	4	1	4	1	5	1	4
Gruppe3	69	948	Guarani	2013-01-24	2	3	1	3	2	4	2	3	3	2	3	3	2	5	4	1	1	2	5	2	5	1	4	1	5
Gruppe3	70	948	Guarani	2013-01-24	2	1	2	3	1	3	3	4	4	3	2	3	4	3	3	1	2	2	4	2	4	2	3	1	4
Gruppe3	2	485	Diamant	2012-12-11	2	4	1	1	1	2	2	2	2	2	2	3	4	3	3	2	2	3	3	3	2	3	3	1	2
Gruppe3	3	485	Diamant	2012-12-11	2	1	1	3	2	1	2	1	2	3	2	3	4	2	4	3	3	2	2	2	3	3	3	4	2
Gruppe3	4	485	Diamant	2012-12-11	2	3	1	3	1	1	3	2	2	1	3	3	4	3	4	1	1	1	4	1	3	1	3	1	3
Gruppe3	5	485	Diamant	2012-12-11	2	3	2	2	1	2	3	4	4	1	1	4	1	4	4	3	1	4	4	2	4	1	4	1	4
Gruppe3	6	485	Diamant	2012-12-11	1	4	1	1	2	2	2	2	3	3	2	3	4	5	5	1	1	1	4	2	4	2	4	2	3
Gruppe3	8	485	Diamant	2012-12-11	2	1	1	3	1	4	2	1	3	2	3	3	2	4	3	1	1	1	3	3	4	1	3	1	4
Gruppe3	9	485	Diamant	2012-12-11	2	4	1	2	1	4	2	2	2	1	1	3	4	4	4	1	1	1	4	1	4	1	3	1	4
Gruppe3	10	485	Diamant	2012-12-11	1	1	2	2	2	3	2	2	2	3	2	3	4	3	4	3	3	2	4	3	4	3	4	2	4
Gruppe3	11	485	Diamant	2012-12-11	1	3	2	2	1	4	3	3	2	3	2	3	4	4	4	2	1	2	4	2	4	1	4	2	4
Gruppe3	12	485	Diamant	2012-12-11	1	5	2	2	1	4	3	4	4	3	2	2	4	5	4	1	1	1	4	1	5	1	5	1	4
Gruppe3	13	485	Diamant	2012-12-11	2	3	1	2	1	4	2	2	2	2	2	3	4	5	5	1	1	1	5	1	5	1	5	1	5
Gruppe3	14	485	Diamant	2012-12-11	2	2	2	2	1	2	3	2	3	2	3	3	1	4	3	3	1	1	3	1	4	3	4	1	2
Gruppe3	15	485	Diamant	2012-12-11	2	3	1	3	1	2	2	2	3	1	3	3	4	4	2	1	1	2	4	3	4	1	3	1	4
Gruppe3	16	485	Diamant	2012-12-11	2	1	1	2	1	4	4	4	3	2	3	3	1	3	2	4	4	3	2	4	2	4	3	3	2
Gruppe3	17	485	Diamant	2012-12-11	1	2	2	1	1	2	3	3	3	3	2	3	3	5	5	1	1	1	5	1	5	1	5	1	5
Gruppe3	18	485	Diamant	2012-12-11	1	4	2	1	1	3	3	4	4	3	3	3	1	3	3	2	2	2	3	3	4	1	2	1	3
Gruppe3	19	485	Diamant	2012-12-11	1	3	1	1	1	3	3	2	3	2	2	3	4	5	5	5	1	1	5	1	5	1	5	1	5
Gruppe3	20	485	Diamant	2012-12-11	2	5	1	2	1	1	3	3	3	2	1	4	1	5	5	1	1	1	5	1	5	1	5	1	5
Gruppe3	22	485	Diamant	2012-12-11	2	3	1	2	2	4	2	2	2	2	3	3	1	5	5	1	1	1	4	1	5	1	5	1	5
Gruppe3	24	485	Diamant	2012-12-11	2	3	1	1	1	2	3	3	4	1	3	3	4	3	3	1	1	1	3	1	4	1	2	1	1
Gruppe3	25	485	Diamant	2012-12-11	1	4	1	2	2	2	2	3	3	2	2	3	4	5	4	1	1	2	5	2	5	1	4	1	5
Gruppe3	27	485	Diamant	2012-12-11	1	4	2	2	1	2	2	2	2	2	2	4	4	5	5	1	1	1	5	1	5	1	5	1	5
Gruppe3	28	485	Diamant	2012-12-11	2	1	1	3	1	2	3	4	4	3	2	3	4	4	3	1	1	1	3	2	4	1	3	1	3
Gruppe3	29	485	Diamant	2012-12-11	2	5	2	2	1	2	3	4	3	3	2	3	1	3	4	1	1	2	4	1	4	1	4	2	5
Gruppe3	30	485	Diamant	2012-12-11	1	1	2	1	1	4	3	3	3	3	3	3	1	4	4	1	1	1	4	1	3	1	3	1	4
Gruppe3	31	485	Diamant	2012-12-11	2	4	2	2	1	4	2	3	3	1	1	3	4	4	3	1	3	2	3	2	4	2	3	2	3
Gruppe3	32	485	Diamant	2012-12-11	2	3	1	2	1	3	2	3	3	1	3	3	4	5	4	2	1	1	4	1	5	2	4	1	4
Gruppe3	33	485	Diamant	2012-12-11	2	3	1	2	1	3	3	4	3	2	1	3	4	5	5	2	1	1	5	1	5	3	5	1	5
Gruppe3	34	485	Diamant	2012-12-11	1	5	2	2	1	2	3	3	3	3	2	3	4	4	3	2	1	1	3	1	4	2	1	1	4
Gruppe3	35	485	Diamant	2012-12-11	1	5	2	1	1	4	2	3	3	3	2	3	4	4	4	2	1	2	3	2	4	3	4	1	4
Gruppe3	36	485	Diamant	2012-12-11	1	4	2	2	2	2	2	1	3	1	1	3	4	4	4	1	1	2	4	2	4	2	4	1	4
Gruppe3	37	485	Diamant	2012-12-11	1	3	2	1	1	2	2	2	3	2	2	3	1	5	4	1	1	1	4	1	4	1	4	1	5
Gruppe3	38	485	Diamant	2012-12-11	2	5	2	2	1	4	2	2	2	1	2	3	4	4	4	1	1	1	4	2	4	1	4	1	4
Gruppe3	39	485	Diamant	2012-12-11	2	2	2	3	2	4	2	2	2	1	2	3	4	4	4	1	1	1	5	1	5	1	4	1	5
Gruppe3	40	485	Diamant	2012-12-11	1	2	2	3	2	4	2	2	2	2	3	3	4	3	3	1	1	1	4	3	3	1	1	1	4
Gruppe3	41	485	Diamant	2012-12-11	2	3	1	2	1	3	3	3	3	2	3	3	4	5	5	1	1	1	4	1	5	1	4	1	5
Gruppe3	42	485	Diamant	2012-12-11	2	1	2	1	1	2	3	3	3	3	2	4	1	4	4	1	1	1	4	1	4	1	4	1	4
Gruppe3	43	485	Diamant	2012-12-11	2	4	2	1	2	2	2	2	3	1	2	3	4	4	4	2	2	2	4	2	4	2	4	2	3
Gruppe3	44	485	Diamant	2012-12-11	1	3	2	3	1	5	2	3	4	3	2	3	4	5	4	1	1	1	5	3	5	1	4	1	4
Gruppe3	45	485	Diamant	2012-12-11	1	1	2	1	1	3	3	3	3	3	2	3	1	4	3	3	1	1	4	1	5	4	1	1	4
Gruppe3	46	485	Diamant	2012-12-11	1	3	2	2	1	2	2	3	2	1	3	3	4	5	5	1	1	1	5	2	5	1	4	1	5
Gruppe3	47	485	Diamant	2012-12-11	2	3	1	2	1	3	2	3	3	3	2	3	4	4	4	1	1	2	4	1	4	1	4	1	4
Gruppe3	49	485	Diamant	2012-12-11	2	1	1	2	1	3	2	2	2	2	3	3	3	4	4	1	3	4	4	2	4	1	4	2	4
Gruppe3	50	485	Diamant	2012-12-11	2	4	1	1	1	2	3	3	3	3	1	3	4	4	3	4	2	1	4	2	3	5	1	4	3
Gruppe3	51	485	Diamant	2012-12-11	2	4	2	3	1	4	3	3	3	1	3	3	4	4	3	3	1	2	5	3	5	3	4	1	4
Gruppe3	52	485	Diamant	2012-12-11	2	2	2	3	1	5	3	2	3	3	#NULL!	2	3	2	3	3	3	3	2	2	3	4	3	2	2
Gruppe3	53	485	Diamant	2012-12-11	1	2	2	3	1	5	3	2	3	1	2	3	3	5	5	1	1	1	5	1	5	1	5	1	5
Gruppe3	54	485	Diamant	2012-12-11	2	3	1	2	1	3	2	2	2	3	3	3	4	5	5	1	1	1	5	1	5	1	5	1	5
Gruppe3	55	485	Diamant	2012-12-11	1	4	1	3	1	5	2	2	3	2	3	3	4	4	4	1	1	1	5	1	4	1	4	1	5
Gruppe3	56	485	Diamant	2012-12-11	2	3	1	3	1	3	3	3	4	3	3	3	1	4	4	1	2	3	4	2	4	2	3	2	4
Gruppe3	58	485	Diamant	2012-12-11	2	3	1	2	1	3	3	4	4	2	2	3	4	5	5	4	1	1	4	1	5	1	4	1	4
Gruppe3	59	485	Diamant	2012-12-11	1	4	1	2	1	2	3	3	3	3	3	2	4	5	4	1	1	1	5	1	5	1	4	1	5
Gruppe3	60	485	Diamant	2012-12-11	1	3	1	1	1	2	3	3	3	3	3	3	4	3	4	1	2	1	4	2	5	2	4	1	5
Gruppe3	61	485	Diamant	2012-12-11	2	3	1	3	1	4	2	3	1	3	1	4	4	5	5	2	1	2	2	1	4	2	4	1	4
Gruppe3	62	485	Diamant	2012-12-11	1	3	2	2	1	2	3	3	3	1	3	4	4	5	5	1	1	1	5	1	5	1	5	1	5
Gruppe3	63	485	Diamant	2012-12-11	1	3	1	3	1	2	3	4	5	3	3	3	4	3	2	3	3	4	4	2	3	3	3	2	5
Gruppe3	64	485	Diamant	2012-12-11	2	3	2	2	1	4	2	3	5	2	2	3	4	5	4	1	1	1	4	1	4	1	4	1	4
Gruppe3	65	485	Diamant	2012-12-11	2	3	1	2	2	2	2	2	2	1	3	3	4	3	4	1	1	4	4	2	4	1	4	1	4
Gruppe3	66	485	Diamant	2012-12-11	2	5	1	1	1	2	3	3	3	1	1	3	4	4	4	1	1	1	4	1	4	1	4	1	4
Gruppe3	67	485	Diamant	2012-12-11	2	3	1	2	1	3	2	3	3	3	2	4	4	5	4	2	1	1	3	2	4	2	4	1	3
Gruppe3	68	485	Diamant	2012-12-11	2	3	1	2	1	4	3	3	3	3	2	3	4	3	4	4	2	2	4	2	4	2	4	1	4
Gruppe3	69	485	Diamant	2012-12-11	2	3	1	3	2	4	2	3	3	2	3	3	2	4	4	1	1	1	4	2	4	1	4	1	4
Gruppe3	70	485	Diamant	2012-12-11	2	1	2	3	1	3	3	4	4	3	2	3	4	4	3	2	2	3	4	3	4	1	2	1	4
Gruppe3	2	485	Diamant	2013-01-24	2	4	1	1	1	2	2	2	2	2	2	3	4	4	3	2	2	2	3	2	4	2	3	1	4
Gruppe3	3	485	Diamant	2013-01-24	2	1	1	3	2	1	2	1	2	3	2	3	4	4	3	2	2	3	3	2	3	2	3	1	3
Gruppe3	4	485	Diamant	2013-01-24	2	3	1	3	1	1	3	2	2	1	3	3	4	4	4	1	1	1	4	1	4	1	4	1	4
Gruppe3	5	485	Diamant	2013-01-24	2	3	2	2	1	2	3	4	4	1	1	4	1	5	4	4	1	4	5	1	5	1	4	1	4
Gruppe3	6	485	Diamant	2013-01-24	1	4	1	1	2	2	2	2	3	3	2	3	4	5	3	3	1	2	5	3	5	1	3	1	4
Gruppe3	8	485	Diamant	2013-01-24	2	1	1	3	1	4	2	1	3	2	3	3	2	3	4	1	2	1	4	1	4	1	3	1	4
Gruppe3	9	485	Diamant	2013-01-24	2	4	1	2	1	4	2	2	2	1	1	3	4	5	5	1	1	2	4	2	5	1	3	1	4
Gruppe3	10	485	Diamant	2013-01-24	1	1	2	2	2	3	2	2	2	3	2	3	4	5	4	1	1	1	4	1	5	1	4	1	5
Gruppe3	11	485	Diamant	2013-01-24	1	3	2	2	1	4	3	3	2	3	2	3	4	4	3	1	4	1	4	4	4	2	4	1	4
Gruppe3	12	485	Diamant	2013-01-24	1	5	2	2	1	4	3	4	4	3	2	2	4	4	4	3	1	2	4	2	5	1	4	1	4
Gruppe3	13	485	Diamant	2013-01-24	2	3	1	2	1	4	2	2	2	2	2	3	4	3	4	1	2	4	3	2	4	2	4	2	3
Gruppe3	14	485	Diamant	2013-01-24	2	2	2	2	1	2	3	2	3	2	3	3	1	4	4	2	2	2	4	2	4	2	4	2	1
Gruppe3	15	485	Diamant	2013-01-24	2	3	1	3	1	2	2	2	3	1	3	3	4	4	3	2	1	2	5	2	4	1	4	1	4
Gruppe3	16	485	Diamant	2013-01-24	2	1	1	2	1	4	4	4	3	2	3	3	1	#NULL!	#NULL!	#NULL!	#NULL!	#NULL!	#NULL!	#NULL!	#NULL!	#NULL!	#NULL!	#NULL!	#NULL!
Gruppe3	17	485	Diamant	2013-01-24	1	2	2	1	1	2	3	3	3	3	2	3	3	#NULL!	#NULL!	#NULL!	#NULL!	#NULL!	#NULL!	#NULL!	#NULL!	#NULL!	#NULL!	#NULL!	#NULL!
Gruppe3	18	485	Diamant	2013-01-24	1	4	2	1	1	3	3	4	4	3	3	3	1	4	4	2	2	1	4	2	4	1	3	1	4
Gruppe3	19	485	Diamant	2013-01-24	1	3	1	1	1	3	3	2	3	2	2	3	4	5	5	5	1	1	5	1	5	1	5	1	5
Gruppe3	20	485	Diamant	2013-01-24	2	5	1	2	1	1	3	3	3	2	1	4	1	4	4	1	1	1	4	3	4	1	3	1	4
Gruppe3	22	485	Diamant	2013-01-24	2	3	1	2	2	4	2	2	2	2	3	3	1	3	4	1	2	3	4	4	4	1	3	1	2
Gruppe3	24	485	Diamant	2013-01-24	2	3	1	1	1	2	3	3	4	1	3	3	4	2	1	2	1	1	1	1	1	2	3	2	1
Gruppe3	25	485	Diamant	2013-01-24	1	4	1	2	2	2	2	3	3	2	2	3	4	5	5	2	1	1	5	2	5	2	5	1	5
Gruppe3	27	485	Diamant	2013-01-24	1	4	2	2	1	2	2	2	2	2	2	4	4	5	4	1	1	2	5	2	5	1	5	1	5
Gruppe3	28	485	Diamant	2013-01-24	2	1	1	3	1	2	3	4	4	3	2	3	4	4	4	1	1	1	4	2	4	1	4	1	4
Gruppe3	29	485	Diamant	2013-01-24	2	5	2	2	1	2	3	4	3	3	2	3	1	5	4	1	1	2	4	2	4	2	4	2	4
Gruppe3	30	485	Diamant	2013-01-24	1	1	2	1	1	4	3	3	3	3	3	3	1	4	3	1	1	1	4	1	4	1	3	1	3
Gruppe3	31	485	Diamant	2013-01-24	2	4	2	2	1	4	2	3	3	1	1	3	4	2	3	2	3	3	3	3	2	3	3	2	3
Gruppe3	32	485	Diamant	2013-01-24	2	3	1	2	1	3	2	3	3	1	3	3	4	4	4	3	1	2	4	2	4	2	3	1	4
Gruppe3	33	485	Diamant	2013-01-24	2	3	1	2	1	3	3	4	3	2	1	3	4	5	5	1	1	1	5	1	5	2	5	1	5
Gruppe3	34	485	Diamant	2013-01-24	1	5	2	2	1	2	3	3	3	3	2	3	4	3	3	2	1	1	4	1	4	1	4	1	4
Gruppe3	35	485	Diamant	2013-01-24	1	5	2	1	1	4	2	3	3	3	2	3	4	4	4	1	1	2	4	2	4	1	4	1	4
Gruppe3	36	485	Diamant	2013-01-24	1	4	2	2	2	2	2	1	3	1	1	3	4	4	4	1	2	2	4	1	4	1	4	1	4
Gruppe3	37	485	Diamant	2013-01-24	1	3	2	1	1	2	2	2	3	2	2	3	1	4	5	1	1	1	5	1	5	1	5	1	5
Gruppe3	38	485	Diamant	2013-01-24	2	5	2	2	1	4	2	2	2	1	2	3	4	4	4	1	1	1	5	1	5	1	5	1	4
Gruppe3	39	485	Diamant	2013-01-24	2	2	2	3	2	4	2	2	2	1	2	3	4	4	4	1	1	1	4	1	4	1	4	1	4
Gruppe3	40	485	Diamant	2013-01-24	1	2	2	3	2	4	2	2	2	2	3	3	4	5	5	1	1	1	5	1	4	1	3	1	5
Gruppe3	41	485	Diamant	2013-01-24	2	3	1	2	1	3	3	3	3	2	3	3	4	5	5	1	1	1	4	1	5	1	4	1	5
Gruppe3	42	485	Diamant	2013-01-24	2	1	2	1	1	2	3	3	3	3	2	4	1	3	3	1	1	1	3	3	3	1	1	3	3
Gruppe3	43	485	Diamant	2013-01-24	2	4	2	1	2	2	2	2	3	1	2	3	4	4	4	2	1	2	4	2	5	2	4	2	4
Gruppe3	44	485	Diamant	2013-01-24	1	3	2	3	1	5	2	3	4	3	2	3	4	4	3	1	1	1	4	3	5	1	4	1	4
Gruppe3	45	485	Diamant	2013-01-24	1	1	2	1	1	3	3	3	3	3	2	3	1	5	4	5	5	5	5	5	5	5	5	5	5
Gruppe3	46	485	Diamant	2013-01-24	1	3	2	2	1	2	2	3	2	1	3	3	4	4	4	1	1	1	4	1	5	1	4	1	5
Gruppe3	47	485	Diamant	2013-01-24	2	3	1	2	1	3	2	3	3	3	2	3	4	4	2	1	2	3	4	4	3	1	2	2	2
Gruppe3	49	485	Diamant	2013-01-24	2	1	1	2	1	3	2	2	2	2	3	3	3	4	4	1	2	2	4	1	4	1	4	1	4
Gruppe3	50	485	Diamant	2013-01-24	2	4	1	1	1	2	3	3	3	3	1	3	4	#NULL!	#NULL!	#NULL!	#NULL!	#NULL!	#NULL!	#NULL!	#NULL!	#NULL!	#NULL!	#NULL!	#NULL!
Gruppe3	51	485	Diamant	2013-01-24	2	4	2	3	1	4	3	3	3	1	3	3	4	5	3	1	1	2	5	3	4	1	4	1	4
Gruppe3	52	485	Diamant	2013-01-24	2	2	2	3	1	5	3	2	3	3	#NULL!	2	3	3	3	1	1	2	3	2	3	1	3	1	3
Gruppe3	53	485	Diamant	2013-01-24	1	2	2	3	1	5	3	2	3	1	2	3	3	3	3	1	1	2	4	3	4	1	3	1	4
Gruppe3	54	485	Diamant	2013-01-24	2	3	1	2	1	3	2	2	2	3	3	3	4	5	4	2	3	2	4	4	5	3	4	3	3
Gruppe3	55	485	Diamant	2013-01-24	1	4	1	3	1	5	2	2	3	2	3	3	4	5	5	1	1	1	5	1	5	1	5	1	5
Gruppe3	56	485	Diamant	2013-01-24	2	3	1	3	1	3	3	3	4	3	3	3	1	4	4	1	1	1	4	2	5	1	4	1	4
Gruppe3	58	485	Diamant	2013-01-24	2	3	1	2	1	3	3	4	4	2	2	3	4	5	5	1	1	1	5	1	5	1	5	1	5
Gruppe3	59	485	Diamant	2013-01-24	1	4	1	2	1	2	3	3	3	3	3	2	4	5	5	1	1	1	5	1	5	1	5	1	5
Gruppe3	60	485	Diamant	2013-01-24	1	3	1	1	1	2	3	3	3	3	3	3	4	4	4	1	1	2	4	1	5	3	4	1	4
Gruppe3	61	485	Diamant	2013-01-24	2	3	1	3	1	4	2	3	1	3	1	4	4	3	4	1	2	2	4	2	4	2	4	2	4
Gruppe3	62	485	Diamant	2013-01-24	1	3	2	2	1	2	3	3	3	1	3	4	4	5	5	1	1	1	5	1	5	1	5	1	5
Gruppe3	63	485	Diamant	2013-01-24	1	3	1	3	1	2	3	4	5	3	3	3	4	3	3	2	2	2	4	1	3	2	4	1	4
Gruppe3	64	485	Diamant	2013-01-24	2	3	2	2	1	4	2	3	5	2	2	3	4	3	2	1	1	2	4	3	4	1	2	1	3
Gruppe3	65	485	Diamant	2013-01-24	2	3	1	2	2	2	2	2	2	1	3	3	4	5	4	1	1	1	5	2	5	1	4	1	5
Gruppe3	66	485	Diamant	2013-01-24	2	5	1	1	1	2	3	3	3	1	1	3	4	5	5	1	1	1	5	1	5	1	5	1	5
Gruppe3	67	485	Diamant	2013-01-24	2	3	1	2	1	3	2	3	3	3	2	4	4	5	4	1	1	1	4	2	4	2	4	1	4
Gruppe3	68	485	Diamant	2013-01-24	2	3	1	2	1	4	3	3	3	3	2	3	4	5	5	4	1	1	5	1	5	1	5	1	5
Gruppe3	69	485	Diamant	2013-01-24	2	3	1	3	2	4	2	3	3	2	3	3	2	5	4	1	1	2	5	2	5	1	4	1	5
Gruppe3	70	485	Diamant	2013-01-24	2	1	2	3	1	3	3	4	4	3	2	3	4	2	3	2	2	3	4	3	3	1	2	1	5
