# Supplementary material for: Development and Application of a Test for Food-Induced Emotions
Source: PLoS One. 2016 Nov 18;11(11):e0165991. doi: 10.1371/journal.pone.0165991 (PMC5115674; doi:10.1371/journal.pone.0165991)
Supplement: S2 Dataset — (XLSX) [file pone.0165991.s002.xlsx]

## Sheet: EFT_ Gruppe 2
Gruppe	PersonenID	ProduktNr	Produkt	Datum	Geschlecht	Alter	Haushalt	Schulabschluss	Bio_Konventionell	Bio_kaufen	Verzehr_Biogemüse	Verzehr_Biomilch	Verzehr_Biobackwaren	Methoden_Entspannung	Konstitution	Alkohol	Rauchen	item 1	item 2	item 3	item 4	item 5	item 6	item 7	item 8	item 9	item 10	item 11	item 12
Gruppe2	1	228	Söbbeke	2012-12-05	2	2	1	2	1	1	2	3	2	2	2	3	4	4	2	2	2	2	2	2	2	1	2	3	3
Gruppe2	2	228	Söbbeke	2012-12-05	2	4	1	1	1	1	3	2	3	1	3	3	4	3	2	2	2	2	2	2	2	2	2	2	1
Gruppe2	3	228	Söbbeke	2012-12-05	2	3	2	2	1	2	2	3	2	1	1	3	3	1	1	2	2	1	1	1	2	1	1	1	1
Gruppe2	4	228	Söbbeke	2012-12-05	1	3	2	1	1	2	3	4	3	3	1	3	1	2	1	1	1	1	1	1	1	2	2	2	2
Gruppe2	5	228	Söbbeke	2012-12-05	2	2	1	3	1	2	2	2	3	1	2	3	1	4	1	1	2	3	2	3	2	2	2	2	4
Gruppe2	6	228	Söbbeke	2012-12-05	1	1	2	3	1	2	3	2	3	3	3	4	4	4	1	2	2	1	1	1	1	1	1	1	1
Gruppe2	8	228	Söbbeke	2012-12-05	2	3	2	1	1	2	2	3	3	1	2	3	4	1	1	2	1	2	1	2	1	1	1	2	1
Gruppe2	9	228	Söbbeke	2012-12-05	1	4	2	3	1	4	2	3	3	2	2	3	4	5	1	1	2	3	2	2	1	2	1	2	2
Gruppe2	10	228	Söbbeke	2012-12-05	1	3	2	3	1	2	2	2	3	2	3	3	4	2	1	1	1	2	2	3	1	2	1	1	1
Gruppe2	11	228	Söbbeke	2012-12-05	#NULL!	4	2	1	1	3	2	3	3	2	2	3	4	3	2	3	2	2	2	2	2	2	2	3	2
Gruppe2	13	228	Söbbeke	2012-12-05	2	4	1	2	2	4	2	2	2	2	3	3	4	1	5	5	4	2	4	2	2	2	3	2	2
Gruppe2	14	228	Söbbeke	2012-12-05	2	2	1	1	1	2	2	2	3	3	3	3	1	1	3	1	1	2	1	1	2	1	2	3	1
Gruppe2	15	228	Söbbeke	2012-12-05	2	5	1	2	1	4	2	3	3	2	2	3	4	4	2	2	2	2	1	1	2	1	3	2	3
Gruppe2	16	228	Söbbeke	2012-12-05	2	1	2	1	1	2	2	3	2	2	1	4	3	1	2	4	4	3	2	2	4	3	3	4	3
Gruppe2	17	228	Söbbeke	2012-12-05	2	3	1	2	1	4	2	2	3	3	2	3	1	1	1	1	1	1	1	1	1	1	1	1	1
Gruppe2	18	228	Söbbeke	2012-12-05	2	3	2	2	1	4	2	3	3	2	3	3	1	2	2	2	1	1	1	1	1	1	1	1	1
Gruppe2	19	228	Söbbeke	2012-12-05	1	3	1	2	1	2	2	2	3	3	2	3	3	5	1	1	1	1	1	1	1	1	1	1	1
Gruppe2	20	228	Söbbeke	2012-12-05	2	2	1	2	1	3	2	3	3	2	2	3	4	4	3	3	3	3	3	3	1	1	3	3	3
Gruppe2	21	228	Söbbeke	2012-12-05	2	5	1	3	2	1	1	1	2	1	1	3	4	2	2	3	4	3	3	2	2	2	3	3	2
Gruppe2	22	228	Söbbeke	2012-12-05	2	5	1	2	1	2	2	3	3	1	2	3	4	2	3	1	2	3	1	1	2	1	2	3	2
Gruppe2	23	228	Söbbeke	2012-12-05	2	5	1	2	1	2	3	3	3	1	2	4	4	4	1	2	2	3	1	2	4	2	1	2	3
Gruppe2	24	228	Söbbeke	2012-12-05	2	4	1	1	2	2	2	2	2	2	2	3	4	3	2	2	3	3	2	2	2	2	3	2	3
Gruppe2	26	228	Söbbeke	2012-12-05	1	3	1	1	2	1	1	1	1	2	3	4	3	2	2	1	2	2	1	1	1	1	1	1	1
Gruppe2	27	228	Söbbeke	2012-12-05	2	4	1	1	1	4	3	4	3	2	2	3	1	4	3	3	3	4	4	3	2	4	3	4	3
Gruppe2	28	228	Söbbeke	2012-12-05	1	4	2	2	2	2	2	3	4	2	3	3	4	2	2	2	2	1	1	1	1	1	1	1	2
Gruppe2	29	228	Söbbeke	2012-12-05	2	3	2	3	1	2	3	3	3	1	3	3	4	2	2	2	2	1	2	2	1	1	1	2	2
Gruppe2	30	228	Söbbeke	2012-12-05	2	3	1	3	1	2	2	3	3	2	2	3	1	2	1	2	3	2	1	1	1	1	1	2	2
Gruppe2	31	228	Söbbeke	2012-12-05	2	4	1	2	1	4	2	2	3	1	3	3	3	1	3	3	3	4	4	3	1	1	1	1	2
Gruppe2	32	228	Söbbeke	2012-12-05	2	2	2	2	1	2	3	3	3	3	2	3	1	2	2	4	4	4	3	2	2	2	2	2	4
Gruppe2	33	228	Söbbeke	2012-12-05	1	1	2	3	2	1	2	2	2	1	2	3	4	4	2	4	4	2	4	2	4	2	2	3	2
Gruppe2	34	228	Söbbeke	2012-12-05	2	1	1	3	1	2	5	3	3	2	1	3	1	5	1	4	4	2	4	4	2	2	2	2	2
Gruppe2	35	228	Söbbeke	2012-12-05	2	3	1	3	1	4	2	3	3	2	2	3	4	2	2	2	2	2	3	3	2	2	2	2	3
Gruppe2	36	228	Söbbeke	2012-12-05	2	5	2	3	1	1	2	2	3	2	1	3	4	2	2	3	4	4	4	3	2	2	2	2	3
Gruppe2	37	228	Söbbeke	2012-12-05	1	4	2	2	2	4	2	2	2	3	2	3	4	1	2	3	2	1	1	1	3	1	1	2	2
Gruppe2	39	228	Söbbeke	2012-12-05	1	5	2	1	1	3	3	4	3	2	3	3	3	2	2	2	1	1	1	1	1	1	1	1	2
Gruppe2	40	228	Söbbeke	2012-12-05	1	4	1	2	1	4	2	3	3	2	2	3	4	4	2	3	2	2	1	2	2	2	2	2	2
Gruppe2	41	228	Söbbeke	2012-12-05	2	3	1	1	1	3	3	3	3	3	2	3	4	1	1	3	2	1	1	1	1	1	1	1	3
Gruppe2	42	228	Söbbeke	2012-12-05	1	2	1	2	1	3	3	4	4	3	2	3	4	4	3	4	2	2	4	2	2	2	2	2	2
Gruppe2	43	228	Söbbeke	2012-12-05	1	3	1	2	1	2	2	2	2	3	2	3	4	3	3	4	3	3	2	2	2	2	2	2	3
Gruppe2	44	228	Söbbeke	2012-12-05	2	1	2	3	1	4	2	2	3	3	2	4	4	1	1	1	2	1	1	1	2	1	1	1	2
Gruppe2	45	228	Söbbeke	2012-12-05	1	1	2	2	1	2	2	2	3	1	2	3	4	1	1	4	1	1	1	1	1	1	1	1	1
Gruppe2	46	228	Söbbeke	2012-12-05	2	3	2	2	2	1	1	1	1	1	1	3	4	2	2	2	2	2	2	1	1	2	1	1	2
Gruppe2	47	228	Söbbeke	2012-12-05	2	3	1	3	1	3	2	3	2	3	3	3	1	1	1	4	3	3	2	2	2	2	3	1	3
Gruppe2	48	228	Söbbeke	2012-12-05	1	1	2	1	1	4	3	3	3	3	2	3	1	1	1	1	1	2	1	2	2	2	1	1	3
Gruppe2	49	228	Söbbeke	2012-12-05	2	1	1	3	1	3	3	4	3	2	2	3	4	1	2	4	4	3	3	4	2	2	4	4	2
Gruppe2	50	228	Söbbeke	2012-12-05	1	4	2	3	1	4	3	4	4	3	3	3	4	4	3	3	4	3	4	3	2	4	3	3	2
Gruppe2	51	228	Söbbeke	2012-12-05	1	3	2	3	1	4	2	2	2	2	1	3	4	1	2	2	2	2	1	1	2	2	3	3	3
Gruppe2	52	228	Söbbeke	2012-12-05	2	2	2	2	1	2	2	1	3	1	1	3	4	4	2	4	3	3	4	4	4	3	4	4	3
Gruppe2	53	228	Söbbeke	2012-12-05	2	2	1	2	1	2	2	3	3	3	1	3	4	3	3	2	3	3	2	2	1	1	1	1	2
Gruppe2	56	228	Söbbeke	2012-12-05	2	2	2	3	2	2	2	3	2	2	1	3	4	2	2	4	4	3	2	2	1	1	1	1	2
Gruppe2	57	228	Söbbeke	2012-12-05	1	4	1	2	1	4	2	2	3	1	1	3	4	2	2	1	2	1	1	2	1	1	2	2	2
Gruppe2	58	228	Söbbeke	2012-12-05	2	2	2	1	1	2	3	3	3	3	2	3	4	2	2	4	4	3	2	2	2	3	3	3	2
Gruppe2	60	228	Söbbeke	2012-12-05	1	3	2	1	1	2	3	3	3	3	2	3	4	4	2	3	2	2	3	2	2	2	2	2	2
Gruppe2	61	228	Söbbeke	2012-12-05	1	3	2	3	1	2	2	3	3	1	2	4	4	1	2	4	3	3	4	2	1	2	2	3	4
Gruppe2	62	228	Söbbeke	2012-12-05	2	4	1	2	1	2	2	3	2	1	2	3	4	4	2	3	2	3	2	3	3	3	2	3	2
Gruppe2	63	228	Söbbeke	2012-12-05	1	4	2	2	1	4	2	2	2	2	3	3	3	3	2	4	3	4	4	4	3	2	3	4	4
Gruppe2	65	228	Söbbeke	2012-12-05	2	3	1	2	1	4	2	3	3	2	2	3	4	4	4	4	4	3	4	2	4	4	3	3	2
Gruppe2	66	228	Söbbeke	2012-12-05	2	2	1	2	1	2	2	2	3	1	2	3	1	1	1	2	2	4	3	2	1	1	1	1	2
Gruppe2	67	228	Söbbeke	2012-12-05	2	4	2	3	1	2	3	3	4	3	1	3	3	4	3	4	4	4	3	3	2	4	4	4	2
Gruppe2	68	228	Söbbeke	2012-12-05	2	2	#NULL!	1	2	2	2	2	1	1	2	3	4	2	2	4	3	3	4	4	1	2	1	2	2
Gruppe2	69	228	Söbbeke	2012-12-05	1	3	2	3	1	2	3	3	3	2	2	3	4	3	1	3	2	2	1	1	2	1	2	2	2
Gruppe2	70	228	Söbbeke	2012-12-05	1	3	2	1	2	1	2	2	2	3	3	4	4	4	2	2	2	2	1	1	2	2	1	1	2
Gruppe2	1	589	Landliebe	2012-12-05	2	2	1	2	1	1	2	3	2	2	2	3	4	5	1	2	1	1	1	2	2	1	1	2	1
Gruppe2	2	589	Landliebe	2012-12-05	2	4	1	1	1	1	3	2	3	1	3	3	4	4	2	2	2	2	2	2	2	2	1	1	1
Gruppe2	3	589	Landliebe	2012-12-05	2	3	2	2	1	2	2	3	2	1	1	3	3	3	1	2	2	2	1	1	3	4	2	3	2
Gruppe2	4	589	Landliebe	2012-12-05	1	3	2	1	1	2	3	4	3	3	1	3	1	4	3	2	3	4	4	4	3	4	4	4	3
Gruppe2	5	589	Landliebe	2012-12-05	2	2	1	3	1	2	2	2	3	1	2	3	1	4	2	2	2	3	2	3	2	2	2	2	5
Gruppe2	6	589	Landliebe	2012-12-05	1	1	2	3	1	2	3	2	3	3	3	4	4	5	1	3	1	1	1	1	3	2	1	2	1
Gruppe2	8	589	Landliebe	2012-12-05	2	3	2	1	1	2	2	3	3	1	2	3	4	1	2	1	1	2	2	1	1	1	2	2	1
Gruppe2	9	589	Landliebe	2012-12-05	1	4	2	3	1	4	2	3	3	2	2	3	4	5	2	4	3	4	3	4	3	4	3	4	2
Gruppe2	10	589	Landliebe	2012-12-05	1	3	2	3	1	2	2	2	3	2	3	3	4	2	2	4	4	2	3	2	1	2	2	1	1
Gruppe2	11	589	Landliebe	2012-12-05	#NULL!	4	2	1	1	3	2	3	3	2	2	3	4	4	2	2	2	3	2	3	2	3	2	2	2
Gruppe2	13	589	Landliebe	2012-12-05	2	4	1	2	2	4	2	2	2	2	3	3	4	4	1	1	2	1	1	1	2	2	1	2	2
Gruppe2	14	589	Landliebe	2012-12-05	2	2	1	1	1	2	2	2	3	3	3	3	1	1	3	4	2	3	2	1	1	2	3	2	2
Gruppe2	15	589	Landliebe	2012-12-05	2	5	1	2	1	4	2	3	3	2	2	3	4	5	3	3	1	2	2	1	1	2	2	2	2
Gruppe2	16	589	Landliebe	2012-12-05	2	1	2	1	1	2	2	3	2	2	1	4	3	3	1	1	2	2	1	2	1	1	1	1	1
Gruppe2	17	589	Landliebe	2012-12-05	2	3	1	2	1	4	2	2	3	3	2	3	1	1	1	1	1	1	1	1	1	1	1	1	1
Gruppe2	18	589	Landliebe	2012-12-05	2	3	2	2	1	4	2	3	3	2	3	3	1	2	2	2	1	1	1	1	1	1	1	1	1
Gruppe2	19	589	Landliebe	2012-12-05	1	3	1	2	1	2	2	2	3	3	2	3	3	5	1	1	2	1	4	2	2	1	1	1	1
Gruppe2	20	589	Landliebe	2012-12-05	2	2	1	2	1	3	2	3	3	2	2	3	4	4	1	3	1	3	1	3	1	1	1	1	3
Gruppe2	21	589	Landliebe	2012-12-05	2	5	1	3	2	1	1	1	2	1	1	3	4	2	2	3	2	2	2	1	2	2	3	2	3
Gruppe2	22	589	Landliebe	2012-12-05	2	5	1	2	1	2	2	3	3	1	2	3	4	4	2	2	3	2	1	1	1	2	3	2	2
Gruppe2	23	589	Landliebe	2012-12-05	2	5	1	2	1	2	3	3	3	1	2	4	4	2	2	1	2	4	2	3	2	1	2	2	3
Gruppe2	24	589	Landliebe	2012-12-05	2	4	1	1	2	2	2	2	2	2	2	3	4	2	2	1	2	2	2	2	2	2	2	1	1
Gruppe2	26	589	Landliebe	2012-12-05	1	3	1	1	2	1	1	1	1	2	3	4	3	2	2	1	2	2	1	2	1	1	1	1	4
Gruppe2	27	589	Landliebe	2012-12-05	2	4	1	1	1	4	3	4	3	2	2	3	1	4	2	2	1	1	1	1	1	1	2	1	2
Gruppe2	28	589	Landliebe	2012-12-05	1	4	2	2	2	2	2	3	4	2	3	3	4	1	1	2	2	1	1	1	1	1	1	1	1
Gruppe2	29	589	Landliebe	2012-12-05	2	3	2	3	1	2	3	3	3	1	3	3	4	4	2	1	1	1	1	1	1	1	2	1	3
Gruppe2	30	589	Landliebe	2012-12-05	2	3	1	3	1	2	2	3	3	2	2	3	1	1	1	2	3	3	2	1	2	2	1	4	2
Gruppe2	31	589	Landliebe	2012-12-05	2	4	1	2	1	4	2	2	3	1	3	3	3	2	3	4	4	4	4	3	2	1	1	1	2
Gruppe2	32	589	Landliebe	2012-12-05	2	2	2	2	1	2	3	3	3	3	2	3	1	4	4	4	4	4	4	#NULL!	#NULL!	4	2	4	2
Gruppe2	33	589	Landliebe	2012-12-05	1	1	2	3	2	1	2	2	2	1	2	3	4	4	4	4	4	3	4	4	4	4	4	4	2
Gruppe2	34	589	Landliebe	2012-12-05	2	1	1	3	1	2	5	3	3	2	1	3	1	1	5	4	5	1	2	#NULL!	2	2	2	1	1
Gruppe2	35	589	Landliebe	2012-12-05	2	3	1	3	1	4	2	3	3	2	2	3	4	4	3	3	3	4	3	2	3	4	3	3	2
Gruppe2	36	589	Landliebe	2012-12-05	2	5	2	3	1	1	2	2	3	2	1	3	4	4	3	4	4	3	4	3	3	4	3	4	3
Gruppe2	37	589	Landliebe	2012-12-05	1	4	2	2	2	4	2	2	2	3	2	3	4	1	2	2	1	2	1	1	2	1	1	1	2
Gruppe2	39	589	Landliebe	2012-12-05	1	5	2	1	1	3	3	4	3	2	3	3	3	4	2	2	1	2	1	1	1	2	2	2	4
Gruppe2	40	589	Landliebe	2012-12-05	1	4	1	2	1	4	2	3	3	2	2	3	4	4	2	2	2	2	1	1	2	2	2	2	2
Gruppe2	41	589	Landliebe	2012-12-05	2	3	1	1	1	3	3	3	3	3	2	3	4	1	1	3	2	1	1	1	1	1	1	1	3
Gruppe2	42	589	Landliebe	2012-12-05	1	2	1	2	1	3	3	4	4	3	2	3	4	1	4	4	4	4	4	2	2	4	3	3	1
Gruppe2	43	589	Landliebe	2012-12-05	1	3	1	2	1	2	2	2	2	3	2	3	4	4	2	2	3	3	2	2	2	2	2	3	2
Gruppe2	44	589	Landliebe	2012-12-05	2	1	2	3	1	4	2	2	3	3	2	4	4	2	2	1	2	2	2	1	1	2	1	1	2
Gruppe2	45	589	Landliebe	2012-12-05	1	1	2	2	1	2	2	2	3	1	2	3	4	4	3	1	1	2	3	2	1	2	2	3	5
Gruppe2	46	589	Landliebe	2012-12-05	2	3	2	2	2	1	1	1	1	1	1	3	4	4	3	4	4	3	2	2	2	2	2	2	2
Gruppe2	47	589	Landliebe	2012-12-05	2	3	1	3	1	3	2	3	2	3	3	3	1	2	2	2	4	3	3	2	2	2	3	2	4
Gruppe2	48	589	Landliebe	2012-12-05	1	1	2	1	1	4	3	3	3	3	2	3	1	2	4	4	4	4	3	4	3	3	4	3	1
Gruppe2	49	589	Landliebe	2012-12-05	2	1	1	3	1	3	3	4	3	2	2	3	4	1	1	4	4	2	2	4	2	2	2	2	3
Gruppe2	50	589	Landliebe	2012-12-05	1	4	2	3	1	4	3	4	4	3	3	3	4	4	3	3	4	3	4	3	2	4	3	3	2
Gruppe2	51	589	Landliebe	2012-12-05	1	3	2	3	1	4	2	2	2	2	1	3	4	2	2	2	3	2	2	2	2	3	3	4	4
Gruppe2	52	589	Landliebe	2012-12-05	2	2	2	2	1	2	2	1	3	1	1	3	4	5	1	2	1	2	2	2	2	2	2	2	2
Gruppe2	53	589	Landliebe	2012-12-05	2	2	1	2	1	2	2	3	3	3	1	3	4	4	4	4	3	4	5	3	4	4	3	3	4
Gruppe2	56	589	Landliebe	2012-12-05	2	2	2	3	2	2	2	3	2	2	1	3	4	2	2	5	4	4	#NULL!	2	4	4	4	4	4
Gruppe2	57	589	Landliebe	2012-12-05	1	4	1	2	1	4	2	2	3	1	1	3	4	4	2	4	4	4	2	2	2	2	3	2	3
Gruppe2	58	589	Landliebe	2012-12-05	2	2	2	1	1	2	3	3	3	3	2	3	4	2	3	4	4	3	3	2	2	3	3	3	2
Gruppe2	60	589	Landliebe	2012-12-05	1	3	2	1	1	2	3	3	3	3	2	3	4	4	3	3	2	2	2	2	2	2	2	2	3
Gruppe2	61	589	Landliebe	2012-12-05	1	3	2	3	1	2	2	3	3	1	2	4	4	2	1	4	1	2	2	2	2	2	3	2	2
Gruppe2	62	589	Landliebe	2012-12-05	2	4	1	2	1	2	2	3	2	1	2	3	4	2	3	4	4	3	2	2	3	2	3	2	2
Gruppe2	63	589	Landliebe	2012-12-05	1	4	2	2	1	4	2	2	2	2	3	3	3	4	3	4	3	4	4	3	4	3	2	4	4
Gruppe2	65	589	Landliebe	2012-12-05	2	3	1	2	1	4	2	3	3	2	2	3	4	5	4	4	4	4	4	3	2	4	3	3	3
Gruppe2	66	589	Landliebe	2012-12-05	2	2	1	2	1	2	2	2	3	1	2	3	1	4	2	3	2	2	1	1	2	1	2	2	4
Gruppe2	67	589	Landliebe	2012-12-05	2	4	2	3	1	2	3	3	4	3	1	3	3	4	2	3	2	2	2	2	1	1	2	1	2
Gruppe2	68	589	Landliebe	2012-12-05	2	2	#NULL!	1	2	2	2	2	1	1	2	3	4	1	1	4	4	3	4	3	1	1	1	1	1
Gruppe2	69	589	Landliebe	2012-12-05	1	3	2	3	1	2	3	3	3	2	2	3	4	2	1	2	2	2	1	1	2	2	2	2	3
Gruppe2	70	589	Landliebe	2012-12-05	1	3	2	1	2	1	2	2	2	3	3	4	4	1	4	4	4	3	2	2	2	1	1	2	2
Gruppe2	1	228	Söbbeke	2013-01-16	2	2	1	2	1	1	2	3	2	2	2	3	4	5	1	2	1	1	1	2	1	1	1	1	1
Gruppe2	2	228	Söbbeke	2013-01-16	2	4	1	1	1	1	3	2	3	1	3	3	4	1	2	2	2	1	1	1	2	1	3	1	3
Gruppe2	3	228	Söbbeke	2013-01-16	2	3	2	2	1	2	2	3	2	1	1	3	3	3	3	2	3	4	2	1	2	3	3	3	4
Gruppe2	4	228	Söbbeke	2013-01-16	1	3	2	1	1	2	3	4	3	3	1	3	1	4	1	2	2	1	1	1	1	2	2	2	2
Gruppe2	5	228	Söbbeke	2013-01-16	2	2	1	3	1	2	2	2	3	1	2	3	1	2	2	4	4	4	4	2	2	2	3	2	4
Gruppe2	6	228	Söbbeke	2013-01-16	1	1	2	3	1	2	3	2	3	3	3	4	4	4	1	3	1	1	1	1	1	1	1	2	1
Gruppe2	8	228	Söbbeke	2013-01-16	2	3	2	1	1	2	2	3	3	1	2	3	4	1	1	2	1	2	1	2	1	1	2	1	1
Gruppe2	9	228	Söbbeke	2013-01-16	1	4	2	3	1	4	2	3	3	2	2	3	4	4	2	3	2	3	1	3	4	4	3	3	3
Gruppe2	10	228	Söbbeke	2013-01-16	1	3	2	3	1	2	2	2	3	2	3	3	4	2	1	1	1	1	1	1	1	1	1	1	1
Gruppe2	11	228	Söbbeke	2013-01-16	#NULL!	4	2	1	1	3	2	3	3	2	2	3	4	2	3	4	3	4	4	3	2	2	3	3	4
Gruppe2	13	228	Söbbeke	2013-01-16	2	4	1	2	2	4	2	2	2	2	3	3	4	4	4	4	4	4	3	4	4	3	3	4	4
Gruppe2	14	228	Söbbeke	2013-01-16	2	2	1	1	1	2	2	2	3	3	3	3	1	1	2	1	1	1	1	1	1	2	3	2	2
Gruppe2	15	228	Söbbeke	2013-01-16	2	5	1	2	1	4	2	3	3	2	2	3	4	4	3	2	2	2	4	2	2	2	3	2	2
Gruppe2	16	228	Söbbeke	2013-01-16	2	1	2	1	1	2	2	3	2	2	1	4	3	1	1	4	4	4	4	2	2	3	3	2	2
Gruppe2	17	228	Söbbeke	2013-01-16	2	3	1	2	1	4	2	2	3	3	2	3	1	5	2	3	2	2	1	1	2	2	1	1	3
Gruppe2	18	228	Söbbeke	2013-01-16	2	3	2	2	1	4	2	3	3	2	3	3	1	2	2	2	2	1	1	1	1	1	1	1	2
Gruppe2	19	228	Söbbeke	2013-01-16	1	3	1	2	1	2	2	2	3	3	2	3	3	5	1	1	1	1	1	1	1	1	3	3	2
Gruppe2	20	228	Söbbeke	2013-01-16	2	2	1	2	1	3	2	3	3	2	2	3	4	3	3	3	1	3	3	3	3	3	3	3	3
Gruppe2	21	228	Söbbeke	2013-01-16	2	5	1	3	2	1	1	1	2	1	1	3	4	2	3	4	4	4	3	2	2	4	3	2	4
Gruppe2	22	228	Söbbeke	2013-01-16	2	5	1	2	1	2	2	3	3	1	2	3	4	1	1	1	4	4	3	4	4	4	4	4	2
Gruppe2	24	228	Söbbeke	2013-01-16	2	4	1	1	2	2	2	2	2	2	2	3	4	2	2	2	2	2	2	2	2	2	2	2	2
Gruppe2	26	228	Söbbeke	2013-01-16	1	3	1	1	2	1	1	1	1	2	3	4	3	2	2	1	2	1	1	1	1	1	1	1	4
Gruppe2	27	228	Söbbeke	2013-01-16	2	4	1	1	1	4	3	4	3	2	2	3	1	4	1	1	1	1	1	1	1	1	1	1	1
Gruppe2	28	228	Söbbeke	2013-01-16	1	4	2	2	2	2	2	3	4	2	3	3	4	2	2	2	2	1	1	1	1	1	1	1	2
Gruppe2	29	228	Söbbeke	2013-01-16	2	3	2	3	1	2	3	3	3	1	3	3	4	1	1	2	3	3	1	1	1	1	1	1	1
Gruppe2	30	228	Söbbeke	2013-01-16	2	3	1	3	1	2	2	3	3	2	2	3	1	2	1	3	3	4	2	2	1	2	2	2	1
Gruppe2	31	228	Söbbeke	2013-01-16	2	4	1	2	1	4	2	2	3	1	3	3	3	1	4	5	5	5	5	4	1	1	2	2	2
Gruppe2	32	228	Söbbeke	2013-01-16	2	2	2	2	1	2	3	3	3	3	2	3	1	3	4	4	3	4	3	2	2	3	3	3	4
Gruppe2	33	228	Söbbeke	2013-01-16	1	1	2	3	2	1	2	2	2	1	2	3	4	4	4	4	4	4	4	4	4	4	4	4	1
Gruppe2	34	228	Söbbeke	2013-01-16	2	1	1	3	1	2	5	3	3	2	1	3	1	4	2	2	2	2	2	3	2	4	2	1	2
Gruppe2	35	228	Söbbeke	2013-01-16	2	3	1	3	1	4	2	3	3	2	2	3	4	2	2	2	2	2	2	2	3	2	3	2	2
Gruppe2	36	228	Söbbeke	2013-01-16	2	5	2	3	1	1	2	2	3	2	1	3	4	1	1	1	1	1	1	1	1	1	1	1	1
Gruppe2	37	228	Söbbeke	2013-01-16	1	4	2	2	2	4	2	2	2	3	2	3	4	2	2	3	2	1	1	1	2	2	2	2	3
Gruppe2	39	228	Söbbeke	2013-01-16	1	5	2	1	1	3	3	4	3	2	3	3	3	2	2	3	1	1	2	2	1	1	1	2	1
Gruppe2	40	228	Söbbeke	2013-01-16	1	4	1	2	1	4	2	3	3	2	2	3	4	3	3	2	2	2	1	2	2	2	2	2	3
Gruppe2	41	228	Söbbeke	2013-01-16	2	3	1	1	1	3	3	3	3	3	2	3	4	1	1	3	1	1	1	1	1	1	1	1	3
Gruppe2	42	228	Söbbeke	2013-01-16	1	2	1	2	1	3	3	4	4	3	2	3	4	5	4	5	4	4	4	4	2	4	4	5	1
Gruppe2	43	228	Söbbeke	2013-01-16	1	3	1	2	1	2	2	2	2	3	2	3	4	5	2	2	2	2	1	2	3	2	2	3	1
Gruppe2	44	228	Söbbeke	2013-01-16	2	1	2	3	1	4	2	2	3	3	2	4	4	2	2	4	4	2	3	2	2	1	1	1	4
Gruppe2	45	228	Söbbeke	2013-01-16	1	1	2	2	1	2	2	2	3	1	2	3	4	1	2	3	1	1	2	1	1	1	2	1	3
Gruppe2	46	228	Söbbeke	2013-01-16	2	3	2	2	2	1	1	1	1	1	1	3	4	4	4	3	3	3	3	3	2	3	3	3	2
Gruppe2	48	228	Söbbeke	2013-01-16	1	1	2	1	1	4	3	3	3	3	2	3	1	2	2	2	2	2	1	2	2	1	1	2	2
Gruppe2	49	228	Söbbeke	2013-01-16	2	1	1	3	1	3	3	4	3	2	2	3	4	1	1	1	2	2	2	2	1	1	1	1	3
Gruppe2	50	228	Söbbeke	2013-01-16	1	4	2	3	1	4	3	4	4	3	3	3	4	2	3	3	3	2	2	2	2	3	3	2	2
Gruppe2	51	228	Söbbeke	2013-01-16	1	3	2	3	1	4	2	2	2	2	1	3	4	1	1	1	1	1	1	1	1	1	2	2	1
Gruppe2	52	228	Söbbeke	2013-01-16	2	2	2	2	1	2	2	1	3	1	1	3	4	4	1	3	2	2	1	1	1	1	1	2	3
Gruppe2	53	228	Söbbeke	2013-01-16	2	2	1	2	1	2	2	3	3	3	1	3	4	4	3	3	3	2	2	2	2	3	3	2	2
Gruppe2	56	228	Söbbeke	2013-01-16	2	2	2	3	2	2	2	3	2	2	1	3	4	4	4	4	4	3	4	2	2	2	2	4	4
Gruppe2	57	228	Söbbeke	2013-01-16	1	4	1	2	1	4	2	2	3	1	1	3	4	3	5	4	4	2	2	2	1	2	2	1	5
Gruppe2	58	228	Söbbeke	2013-01-16	2	2	2	1	1	2	3	3	3	3	2	3	4	4	3	4	3	2	2	2	1	2	3	3	3
Gruppe2	60	228	Söbbeke	2013-01-16	1	3	2	1	1	2	3	3	3	3	2	3	4	4	3	4	2	2	4	2	1	3	2	2	2
Gruppe2	61	228	Söbbeke	2013-01-16	1	3	2	3	1	2	2	3	3	1	2	4	4	4	2	4	1	3	3	4	2	3	2	2	5
Gruppe2	62	228	Söbbeke	2013-01-16	2	4	1	2	1	2	2	3	2	1	2	3	4	2	3	4	3	3	4	3	2	2	3	3	2
Gruppe2	65	228	Söbbeke	2013-01-16	2	3	1	2	1	4	2	3	3	2	2	3	4	5	4	4	4	3	4	4	3	3	3	4	3
Gruppe2	66	228	Söbbeke	2013-01-16	2	2	1	2	1	2	2	2	3	1	2	3	1	3	2	2	2	1	2	1	2	1	2	1	1
Gruppe2	67	228	Söbbeke	2013-01-16	2	4	2	3	1	2	3	3	4	3	1	3	3	2	2	2	2	2	2	2	2	2	2	2	2
Gruppe2	68	228	Söbbeke	2013-01-16	2	2	#NULL!	1	2	2	2	2	1	1	2	3	4	1	2	4	4	4	4	4	1	1	1	1	2
Gruppe2	69	228	Söbbeke	2013-01-16	1	3	2	3	1	2	3	3	3	2	2	3	4	3	3	4	4	3	3	3	2	3	3	3	3
Gruppe2	70	228	Söbbeke	2013-01-16	1	3	2	1	2	1	2	2	2	3	3	4	4	4	2	2	2	2	2	2	3	2	2	1	1
Gruppe2	1	589	Landliebe	2013-01-16	2	2	1	2	1	1	2	3	2	2	2	3	4	5	2	1	1	1	2	1	1	1	1	1	2
Gruppe2	2	589	Landliebe	2013-01-16	2	4	1	1	1	1	3	2	3	1	3	3	4	2	3	2	3	3	2	2	2	4	3	4	2
Gruppe2	3	589	Landliebe	2013-01-16	2	3	2	2	1	2	2	3	2	1	1	3	3	2	2	1	2	1	2	1	1	1	2	1	1
Gruppe2	4	589	Landliebe	2013-01-16	1	3	2	1	1	2	3	4	3	3	1	3	1	4	4	4	4	3	2	2	3	2	3	2	3
Gruppe2	5	589	Landliebe	2013-01-16	2	2	1	3	1	2	2	2	3	1	2	3	1	4	2	2	2	1	2	4	1	3	2	3	1
Gruppe2	6	589	Landliebe	2013-01-16	1	1	2	3	1	2	3	2	3	3	3	4	4	3	2	4	3	4	4	2	1	1	2	1	3
Gruppe2	8	589	Landliebe	2013-01-16	2	3	2	1	1	2	2	3	3	1	2	3	4	1	2	1	1	2	2	2	1	1	1	2	1
Gruppe2	9	589	Landliebe	2013-01-16	1	4	2	3	1	4	2	3	3	2	2	3	4	4	2	4	2	3	2	3	2	3	3	3	2
Gruppe2	10	589	Landliebe	2013-01-16	1	3	2	3	1	2	2	2	3	2	3	3	4	1	1	2	4	2	2	2	1	2	2	2	4
Gruppe2	11	589	Landliebe	2013-01-16	#NULL!	4	2	1	1	3	2	3	3	2	2	3	4	4	2	2	2	2	2	2	3	3	2	2	3
Gruppe2	13	589	Landliebe	2013-01-16	2	4	1	2	2	4	2	2	2	2	3	3	4	2	2	2	2	3	2	3	2	3	2	3	4
Gruppe2	14	589	Landliebe	2013-01-16	2	2	1	1	1	2	2	2	3	3	3	3	1	2	2	4	4	4	4	1	2	2	2	3	4
Gruppe2	15	589	Landliebe	2013-01-16	2	5	1	2	1	4	2	3	3	2	2	3	4	4	2	4	3	2	1	1	2	4	3	2	2
Gruppe2	16	589	Landliebe	2013-01-16	2	1	2	1	1	2	2	3	2	2	1	4	3	4	2	2	2	1	2	2	2	2	2	2	3
Gruppe2	17	589	Landliebe	2013-01-16	2	3	1	2	1	4	2	2	3	3	2	3	1	5	2	2	2	2	1	1	2	2	1	1	3
Gruppe2	18	589	Landliebe	2013-01-16	2	3	2	2	1	4	2	3	3	2	3	3	1	1	1	1	1	1	1	1	1	1	1	1	1
Gruppe2	19	589	Landliebe	2013-01-16	1	3	1	2	1	2	2	2	3	3	2	3	3	5	1	1	1	1	1	1	1	1	3	3	2
Gruppe2	20	589	Landliebe	2013-01-16	2	2	1	2	1	3	2	3	3	2	2	3	4	3	3	3	1	3	3	3	3	3	3	3	3
Gruppe2	21	589	Landliebe	2013-01-16	2	5	1	3	2	1	1	1	2	1	1	3	4	2	3	4	3	4	4	3	3	2	3	2	3
Gruppe2	22	589	Landliebe	2013-01-16	2	5	1	2	1	2	2	3	3	1	2	3	4	2	3	4	4	5	5	5	4	4	3	5	2
Gruppe2	24	589	Landliebe	2013-01-16	2	4	1	1	2	2	2	2	2	2	2	3	4	1	1	2	1	1	2	1	1	1	1	1	1
Gruppe2	26	589	Landliebe	2013-01-16	1	3	1	1	2	1	1	1	1	2	3	4	3	2	2	1	3	2	1	2	2	2	1	2	3
Gruppe2	27	589	Landliebe	2013-01-16	2	4	1	1	1	4	3	4	3	2	2	3	1	4	2	2	2	1	1	1	1	2	2	2	2
Gruppe2	28	589	Landliebe	2013-01-16	1	4	2	2	2	2	2	3	4	2	3	3	4	1	1	2	1	2	1	1	1	1	1	1	2
Gruppe2	29	589	Landliebe	2013-01-16	2	3	2	3	1	2	3	3	3	1	3	3	4	1	1	1	1	1	1	1	1	1	1	1	1
Gruppe2	30	589	Landliebe	2013-01-16	2	3	1	3	1	2	2	3	3	2	2	3	1	1	1	2	3	2	1	1	1	1	1	1	1
Gruppe2	31	589	Landliebe	2013-01-16	2	4	1	2	1	4	2	2	3	1	3	3	3	2	4	4	4	4	4	4	2	2	3	3	4
Gruppe2	32	589	Landliebe	2013-01-16	2	2	2	2	1	2	3	3	3	3	2	3	1	2	1	2	2	1	1	1	1	1	1	1	2
Gruppe2	33	589	Landliebe	2013-01-16	1	1	2	3	2	1	2	2	2	1	2	3	4	4	2	2	4	2	4	4	4	3	4	4	2
Gruppe2	34	589	Landliebe	2013-01-16	2	1	1	3	1	2	5	3	3	2	1	3	1	2	4	4	3	2	2	4	4	3	4	5	4
Gruppe2	35	589	Landliebe	2013-01-16	2	3	1	3	1	4	2	3	3	2	2	3	4	4	4	4	4	4	3	3	3	4	3	3	2
Gruppe2	36	589	Landliebe	2013-01-16	2	5	2	3	1	1	2	2	3	2	1	3	4	2	2	2	2	3	3	3	2	4	4	4	3
Gruppe2	37	589	Landliebe	2013-01-16	1	4	2	2	2	4	2	2	2	3	2	3	4	2	3	2	1	1	1	1	1	2	2	2	3
Gruppe2	39	589	Landliebe	2013-01-16	1	5	2	1	1	3	3	4	3	2	3	3	3	2	2	1	2	1	2	2	2	1	2	1	2
Gruppe2	40	589	Landliebe	2013-01-16	1	4	1	2	1	4	2	3	3	2	2	3	4	3	2	3	2	2	1	1	2	2	2	2	3
Gruppe2	41	589	Landliebe	2013-01-16	2	3	1	1	1	3	3	3	3	3	2	3	4	1	1	3	2	1	1	1	1	1	1	1	3
Gruppe2	42	589	Landliebe	2013-01-16	1	2	1	2	1	3	3	4	4	3	2	3	4	4	4	2	2	2	4	2	2	1	2	1	1
Gruppe2	43	589	Landliebe	2013-01-16	1	3	1	2	1	2	2	2	2	3	2	3	4	3	3	4	4	4	4	4	4	4	3	4	2
Gruppe2	44	589	Landliebe	2013-01-16	2	1	2	3	1	4	2	2	3	3	2	4	4	2	3	2	4	2	4	2	2	1	1	2	2
Gruppe2	45	589	Landliebe	2013-01-16	1	1	2	2	1	2	2	2	3	1	2	3	4	2	4	4	1	1	1	3	2	1	2	1	4
Gruppe2	46	589	Landliebe	2013-01-16	2	3	2	2	2	1	1	1	1	1	1	3	4	2	2	2	3	3	2	2	2	2	2	2	2
Gruppe2	48	589	Landliebe	2013-01-16	1	1	2	1	1	4	3	3	3	3	2	3	1	3	4	3	4	4	3	4	2	4	3	4	1
Gruppe2	49	589	Landliebe	2013-01-16	2	1	1	3	1	3	3	4	3	2	2	3	4	4	4	2	3	2	2	2	1	2	2	2	2
Gruppe2	50	589	Landliebe	2013-01-16	1	4	2	3	1	4	3	4	4	3	3	3	4	2	3	4	3	2	2	2	2	2	3	3	2
Gruppe2	51	589	Landliebe	2013-01-16	1	3	2	3	1	4	2	2	2	2	1	3	4	2	2	2	2	1	1	1	2	2	2	2	2
Gruppe2	52	589	Landliebe	2013-01-16	2	2	2	2	1	2	2	1	3	1	1	3	4	3	2	2	3	2	1	1	1	1	1	2	4
Gruppe2	53	589	Landliebe	2013-01-16	2	2	1	2	1	2	2	3	3	3	1	3	4	5	4	4	4	3	3	4	3	4	4	4	4
Gruppe2	56	589	Landliebe	2013-01-16	2	2	2	3	2	2	2	3	2	2	1	3	4	2	2	2	1	2	1	2	2	1	1	1	2
Gruppe2	57	589	Landliebe	2013-01-16	1	4	1	2	1	4	2	2	3	1	1	3	4	2	2	3	3	2	1	2	2	3	2	2	4
Gruppe2	58	589	Landliebe	2013-01-16	2	2	2	1	1	2	3	3	3	3	2	3	4	2	4	4	3	2	2	2	2	3	3	3	3
Gruppe2	60	589	Landliebe	2013-01-16	1	3	2	1	1	2	3	3	3	3	2	3	4	3	4	2	4	4	2	4	4	4	4	4	3
Gruppe2	61	589	Landliebe	2013-01-16	1	3	2	3	1	2	2	3	3	1	2	4	4	1	2	1	2	2	1	3	2	2	2	2	3
Gruppe2	62	589	Landliebe	2013-01-16	2	4	1	2	1	2	2	3	2	1	2	3	4	4	3	3	2	2	2	3	3	2	3	3	3
Gruppe2	65	589	Landliebe	2013-01-16	2	3	1	2	1	4	2	3	3	2	2	3	4	4	3	2	4	2	2	2	3	2	2	2	3
Gruppe2	66	589	Landliebe	2013-01-16	2	2	1	2	1	2	2	2	3	1	2	3	1	3	4	4	4	4	4	2	2	2	2	4	4
Gruppe2	67	589	Landliebe	2013-01-16	2	4	2	3	1	2	3	3	4	3	1	3	3	3	2	3	3	2	2	2	2	3	3	2	4
Gruppe2	68	589	Landliebe	2013-01-16	2	2	#NULL!	1	2	2	2	2	1	1	2	3	4	1	1	4	4	4	5	4	1	1	1	1	1
Gruppe2	69	589	Landliebe	2013-01-16	1	3	2	3	1	2	3	3	3	2	2	3	4	2	2	3	2	2	3	3	2	2	2	2	3
Gruppe2	70	589	Landliebe	2013-01-16	1	3	2	1	2	1	2	2	2	3	3	4	4	1	4	3	4	4	4	2	2	1	2	1	1
Gruppe2	1	948	Guarani	2012-12-06	2	2	1	2	1	1	2	3	2	2	2	3	4	3	3	4	2	2	2	2	1	2	1	1	4
Gruppe2	2	948	Guarani	2012-12-06	2	4	1	1	1	1	3	2	3	1	3	3	4	2	2	2	3	2	1	1	2	2	2	2	3
Gruppe2	3	948	Guarani	2012-12-06	2	3	2	2	1	2	2	3	2	1	1	3	3	1	1	1	3	1	1	1	1	1	1	1	4
Gruppe2	4	948	Guarani	2012-12-06	1	3	2	1	1	2	3	4	3	3	1	3	1	2	2	2	1	2	1	1	2	2	2	1	2
Gruppe2	5	948	Guarani	2012-12-06	2	2	1	3	1	2	2	2	3	1	2	3	1	2	3	2	3	3	2	2	2	3	2	2	1
Gruppe2	6	948	Guarani	2012-12-06	1	1	2	3	1	2	3	2	3	3	3	4	4	2	2	4	2	2	2	1	1	2	1	2	2
Gruppe2	8	948	Guarani	2012-12-06	2	3	2	1	1	2	2	3	3	1	2	3	4	1	1	1	1	2	1	1	1	1	1	1	1
Gruppe2	9	948	Guarani	2012-12-06	1	4	2	3	1	4	2	3	3	2	2	3	4	2	3	4	3	3	2	2	3	4	3	4	2
Gruppe2	10	948	Guarani	2012-12-06	1	3	2	3	1	2	2	2	3	2	3	3	4	4	4	4	4	2	2	1	1	2	2	1	5
Gruppe2	11	948	Guarani	2012-12-06	#NULL!	4	2	1	1	3	2	3	3	2	2	3	4	3	4	4	3	3	4	4	3	3	3	4	3
Gruppe2	13	948	Guarani	2012-12-06	2	4	1	2	2	4	2	2	2	2	3	3	4	1	1	1	2	2	2	2	2	2	2	2	2
Gruppe2	14	948	Guarani	2012-12-06	2	2	1	1	1	2	2	2	3	3	3	3	1	3	2	1	3	1	1	1	2	3	2	2	2
Gruppe2	15	948	Guarani	2012-12-06	2	5	1	2	1	4	2	3	3	2	2	3	4	4	3	2	2	3	1	1	2	2	3	2	2
Gruppe2	16	948	Guarani	2012-12-06	2	1	2	1	1	2	2	3	2	2	1	4	3	2	1	1	2	2	2	2	2	2	2	1	3
Gruppe2	17	948	Guarani	2012-12-06	2	3	1	2	1	4	2	2	3	3	2	3	1	1	1	1	1	1	1	1	1	1	1	1	1
Gruppe2	18	948	Guarani	2012-12-06	2	3	2	2	1	4	2	3	3	2	3	3	1	1	1	1	1	1	1	1	1	1	1	1	1
Gruppe2	19	948	Guarani	2012-12-06	1	3	1	2	1	2	2	2	3	3	2	3	3	1	2	3	1	1	1	2	1	1	2	3	3
Gruppe2	20	948	Guarani	2012-12-06	2	2	1	2	1	3	2	3	3	2	2	3	4	3	3	3	3	3	3	3	3	3	3	3	3
Gruppe2	21	948	Guarani	2012-12-06	2	5	1	3	2	1	1	1	2	1	1	3	4	2	2	2	2	1	1	1	1	2	2	2	4
Gruppe2	22	948	Guarani	2012-12-06	2	5	1	2	1	2	2	3	3	1	2	3	4	2	3	4	4	4	3	2	4	5	5	5	2
Gruppe2	23	948	Guarani	2012-12-06	2	5	1	2	1	2	3	3	3	1	2	4	4	2	2	4	4	3	2	2	1	2	2	1	#NULL!
Gruppe2	24	948	Guarani	2012-12-06	2	4	1	1	2	2	2	2	2	2	2	3	4	2	2	3	4	2	2	2	2	2	2	3	2
Gruppe2	26	948	Guarani	2012-12-06	1	3	1	1	2	1	1	1	1	2	3	4	3	1	1	1	2	1	1	1	1	1	1	1	2
Gruppe2	27	948	Guarani	2012-12-06	2	4	1	1	1	4	3	4	3	2	2	3	1	2	2	2	2	2	2	2	1	1	1	1	2
Gruppe2	28	948	Guarani	2012-12-06	1	4	2	2	2	2	2	3	4	2	3	3	4	1	2	3	2	3	2	1	1	1	1	1	2
Gruppe2	29	948	Guarani	2012-12-06	2	3	2	3	1	2	3	3	3	1	3	3	4	1	1	3	3	3	3	3	2	2	2	2	2
Gruppe2	30	948	Guarani	2012-12-06	2	3	1	3	1	2	2	3	3	2	2	3	1	3	2	2	3	2	1	1	2	3	2	3	2
Gruppe2	31	948	Guarani	2012-12-06	2	4	1	2	1	4	2	2	3	1	3	3	3	1	1	2	2	2	2	2	1	2	1	1	2
Gruppe2	32	948	Guarani	2012-12-06	2	2	2	2	1	2	3	3	3	3	2	3	1	2	2	2	2	2	2	2	3	2	2	2	2
Gruppe2	33	948	Guarani	2012-12-06	1	1	2	3	2	1	2	2	2	1	2	3	4	2	2	2	1	2	1	4	4	2	3	2	2
Gruppe2	34	948	Guarani	2012-12-06	2	1	1	3	1	2	5	3	3	2	1	3	1	3	5	4	5	2	1	4	3	4	3	4	4
Gruppe2	35	948	Guarani	2012-12-06	2	3	1	3	1	4	2	3	3	2	2	3	4	3	3	3	3	2	2	2	2	3	3	3	4
Gruppe2	36	948	Guarani	2012-12-06	2	5	2	3	1	1	2	2	3	2	1	3	4	1	1	1	1	1	1	1	1	1	1	1	2
Gruppe2	37	948	Guarani	2012-12-06	1	4	2	2	2	4	2	2	2	3	2	3	4	1	3	3	3	1	1	1	2	2	2	2	4
Gruppe2	39	948	Guarani	2012-12-06	1	5	2	1	1	3	3	4	3	2	3	3	3	1	2	2	2	1	1	1	2	2	1	1	2
Gruppe2	40	948	Guarani	2012-12-06	1	4	1	2	1	4	2	3	3	2	2	3	4	2	2	2	2	2	1	2	2	2	2	2	3
Gruppe2	41	948	Guarani	2012-12-06	2	3	1	1	1	3	3	3	3	3	2	3	4	1	1	1	1	1	1	1	1	1	1	1	3
Gruppe2	42	948	Guarani	2012-12-06	1	2	1	2	1	3	3	4	4	3	2	3	4	2	1	2	1	1	1	2	1	2	2	2	1
Gruppe2	43	948	Guarani	2012-12-06	1	3	1	2	1	2	2	2	2	3	2	3	4	4	2	2	3	4	4	4	4	4	4	4	2
Gruppe2	44	948	Guarani	2012-12-06	2	1	2	3	1	4	2	2	3	3	2	4	4	2	1	2	1	1	1	1	2	1	1	1	4
Gruppe2	45	948	Guarani	2012-12-06	1	1	2	2	1	2	2	2	3	1	2	3	4	1	1	1	1	1	2	1	4	1	1	3	1
Gruppe2	46	948	Guarani	2012-12-06	2	3	2	2	2	1	1	1	1	1	1	3	4	2	2	2	1	2	1	1	3	1	1	2	2
Gruppe2	47	948	Guarani	2012-12-06	2	3	1	3	1	3	2	3	2	3	3	3	1	1	4	3	2	2	2	2	2	2	3	2	4
Gruppe2	48	948	Guarani	2012-12-06	1	1	2	1	1	4	3	3	3	3	2	3	1	2	2	2	3	2	2	2	2	3	2	2	4
Gruppe2	49	948	Guarani	2012-12-06	2	1	1	3	1	3	3	4	3	2	2	3	4	1	1	1	1	2	2	3	2	2	2	1	2
Gruppe2	50	948	Guarani	2012-12-06	1	4	2	3	1	4	3	4	4	3	3	3	4	3	2	2	2	2	3	2	3	3	3	2	4
Gruppe2	51	948	Guarani	2012-12-06	1	3	2	3	1	4	2	2	2	2	1	3	4	1	1	1	1	1	1	1	2	2	2	2	4
Gruppe2	52	948	Guarani	2012-12-06	2	2	2	2	1	2	2	1	3	1	1	3	4	4	3	4	4	2	2	2	1	2	2	3	3
Gruppe2	53	948	Guarani	2012-12-06	2	2	1	2	1	2	2	3	3	3	1	3	4	2	4	4	3	3	4	5	5	3	4	4	4
Gruppe2	56	948	Guarani	2012-12-06	2	2	2	3	2	2	2	3	2	2	1	3	4	1	1	1	2	1	1	1	1	1	1	1	2
Gruppe2	57	948	Guarani	2012-12-06	1	4	1	2	1	4	2	2	3	1	1	3	4	2	2	1	1	1	1	1	2	1	1	1	4
Gruppe2	58	948	Guarani	2012-12-06	2	2	2	1	1	2	3	3	3	3	2	3	4	3	1	3	3	2	2	2	1	2	1	1	3
Gruppe2	60	948	Guarani	2012-12-06	1	3	2	1	1	2	3	3	3	3	2	3	4	2	2	2	2	3	3	2	2	2	2	2	3
Gruppe2	61	948	Guarani	2012-12-06	1	3	2	3	1	2	2	3	3	1	2	4	4	4	1	1	2	2	2	2	3	2	1	3	5
Gruppe2	62	948	Guarani	2012-12-06	2	4	1	2	1	2	2	3	2	1	2	3	4	2	2	2	3	2	2	3	2	3	2	3	2
Gruppe2	63	948	Guarani	2012-12-06	1	4	2	2	1	4	2	2	2	2	3	3	3	1	1	2	2	2	1	1	1	3	2	1	4
Gruppe2	65	948	Guarani	2012-12-06	2	3	1	2	1	4	2	3	3	2	2	3	4	4	4	4	4	3	4	3	3	4	3	3	3
Gruppe2	66	948	Guarani	2012-12-06	2	2	1	2	1	2	2	2	3	1	2	3	1	2	1	1	2	1	1	1	4	2	2	4	2
Gruppe2	67	948	Guarani	2012-12-06	2	4	2	3	1	2	3	3	4	3	1	3	3	1	2	1	2	1	1	2	1	1	2	2	2
Gruppe2	68	948	Guarani	2012-12-06	2	2	#NULL!	1	2	2	2	2	1	1	2	3	4	1	1	2	3	4	4	2	1	1	1	1	1
Gruppe2	69	948	Guarani	2012-12-06	1	3	2	3	1	2	3	3	3	2	2	3	4	2	3	3	3	3	2	2	3	3	3	3	4
Gruppe2	70	948	Guarani	2012-12-06	1	3	2	1	2	1	2	2	2	3	3	4	4	2	3	3	3	3	2	2	2	2	3	3	3
Gruppe2	1	948	Guarani	2013-01-10	2	2	1	2	1	1	2	3	2	2	2	3	4	4	2	2	1	1	1	1	1	1	1	1	1
Gruppe2	2	948	Guarani	2013-01-10	2	4	1	1	1	1	3	2	3	1	3	3	4	2	2	2	3	2	2	2	3	3	2	2	3
Gruppe2	3	948	Guarani	2013-01-10	2	3	2	2	1	2	2	3	2	1	1	3	3	1	2	1	2	1	1	1	1	1	1	1	1
Gruppe2	4	948	Guarani	2013-01-10	1	3	2	1	1	2	3	4	3	3	1	3	1	2	2	2	1	2	1	1	3	2	2	2	2
Gruppe2	5	948	Guarani	2013-01-10	2	2	1	3	1	2	2	2	3	1	2	3	1	5	4	2	1	1	1	2	4	2	3	3	1
Gruppe2	6	948	Guarani	2013-01-10	1	1	2	3	1	2	3	2	3	3	3	4	4	2	2	2	2	1	2	1	2	1	2	2	4
Gruppe2	8	948	Guarani	2013-01-10	2	3	2	1	1	2	2	3	3	1	2	3	4	1	1	1	2	2	1	1	1	2	1	2	1
Gruppe2	9	948	Guarani	2013-01-10	1	4	2	3	1	4	2	3	3	2	2	3	4	3	3	3	2	2	1	2	2	2	2	2	1
Gruppe2	10	948	Guarani	2013-01-10	1	3	2	3	1	2	2	2	3	2	3	3	4	2	4	4	4	4	3	4	2	2	2	2	4
Gruppe2	11	948	Guarani	2013-01-10	#NULL!	4	2	1	1	3	2	3	3	2	2	3	4	4	2	3	2	2	2	2	3	3	2	2	4
Gruppe2	13	948	Guarani	2013-01-10	2	4	1	2	2	4	2	2	2	2	3	3	4	2	1	2	2	2	2	2	2	2	2	2	2
Gruppe2	14	948	Guarani	2013-01-10	2	2	1	1	1	2	2	2	3	3	3	3	1	2	2	2	3	2	2	1	1	1	2	2	4
Gruppe2	15	948	Guarani	2013-01-10	2	5	1	2	1	4	2	3	3	2	2	3	4	2	3	2	3	2	1	1	2	1	2	3	2
Gruppe2	16	948	Guarani	2013-01-10	2	1	2	1	1	2	2	3	2	2	1	4	3	4	1	1	1	1	1	1	3	1	1	1	4
Gruppe2	17	948	Guarani	2013-01-10	2	3	1	2	1	4	2	2	3	3	2	3	1	1	2	1	1	1	1	1	1	1	1	1	3
Gruppe2	18	948	Guarani	2013-01-10	2	3	2	2	1	4	2	3	3	2	3	3	1	1	1	1	1	1	1	1	1	1	1	1	1
Gruppe2	19	948	Guarani	2013-01-10	1	3	1	2	1	2	2	2	3	3	2	3	3	1	1	2	2	1	1	1	1	1	1	1	1
Gruppe2	20	948	Guarani	2013-01-10	2	2	1	2	1	3	2	3	3	2	2	3	4	3	3	3	3	3	3	3	3	3	3	3	3
Gruppe2	21	948	Guarani	2013-01-10	2	5	1	3	2	1	1	1	2	1	1	3	4	2	2	2	2	2	3	1	1	1	2	2	2
Gruppe2	22	948	Guarani	2013-01-10	2	5	1	2	1	2	2	3	3	1	2	3	4	1	1	1	4	4	4	4	4	4	4	4	2
Gruppe2	24	948	Guarani	2013-01-10	2	4	1	1	2	2	2	2	2	2	2	3	4	2	2	3	2	2	2	1	1	2	2	2	2
Gruppe2	26	948	Guarani	2013-01-10	1	3	1	1	2	1	1	1	1	2	3	4	3	1	1	2	2	2	1	1	1	1	1	1	4
Gruppe2	27	948	Guarani	2013-01-10	2	4	1	1	1	4	3	4	3	2	2	3	1	2	1	1	1	1	1	1	1	1	1	1	1
Gruppe2	28	948	Guarani	2013-01-10	1	4	2	2	2	2	2	3	4	2	3	3	4	2	2	2	3	2	2	3	2	2	2	2	4
Gruppe2	29	948	Guarani	2013-01-10	2	3	2	3	1	2	3	3	3	1	3	3	4	2	3	3	4	3	3	3	3	3	3	2	5
Gruppe2	30	948	Guarani	2013-01-10	2	3	1	3	1	2	2	3	3	2	2	3	1	1	1	2	3	3	1	1	1	1	1	1	3
Gruppe2	31	948	Guarani	2013-01-10	2	4	1	2	1	4	2	2	3	1	3	3	3	2	2	3	3	2	2	2	3	1	1	1	2
Gruppe2	32	948	Guarani	2013-01-10	2	2	2	2	1	2	3	3	3	3	2	3	1	2	2	4	4	3	2	2	2	2	2	2	4
Gruppe2	33	948	Guarani	2013-01-10	1	1	2	3	2	1	2	2	2	1	2	3	4	2	2	4	2	2	1	4	4	3	3	4	2
Gruppe2	34	948	Guarani	2013-01-10	2	1	1	3	1	2	5	3	3	2	1	3	1	3	5	4	5	4	5	4	1	4	4	4	3
Gruppe2	35	948	Guarani	2013-01-10	2	3	1	3	1	4	2	3	3	2	2	3	4	2	2	2	3	2	2	3	2	2	3	2	2
Gruppe2	36	948	Guarani	2013-01-10	2	5	2	3	1	1	2	2	3	2	1	3	4	1	1	1	1	1	1	1	1	1	1	2	4
Gruppe2	37	948	Guarani	2013-01-10	1	4	2	2	2	4	2	2	2	3	2	3	4	2	3	3	2	1	1	1	2	2	2	1	2
Gruppe2	39	948	Guarani	2013-01-10	1	5	2	1	1	3	3	4	3	2	3	3	3	2	2	1	2	1	1	1	1	1	1	2	2
Gruppe2	40	948	Guarani	2013-01-10	1	4	1	2	1	4	2	3	3	2	2	3	4	3	2	2	3	2	2	2	3	2	2	2	3
Gruppe2	41	948	Guarani	2013-01-10	2	3	1	1	1	3	3	3	3	3	2	3	4	1	1	3	2	2	2	1	1	1	1	1	3
Gruppe2	42	948	Guarani	2013-01-10	1	2	1	2	1	3	3	4	4	3	2	3	4	5	2	4	4	2	2	1	2	2	1	1	2
Gruppe2	43	948	Guarani	2013-01-10	1	3	1	2	1	2	2	2	2	3	2	3	4	3	3	2	2	2	2	2	4	3	3	3	2
Gruppe2	44	948	Guarani	2013-01-10	2	1	2	3	1	4	2	2	3	3	2	4	4	1	2	2	2	2	2	1	2	2	1	2	4
Gruppe2	45	948	Guarani	2013-01-10	1	1	2	2	1	2	2	2	3	1	2	3	4	1	1	3	1	1	1	2	2	1	1	3	4
Gruppe2	46	948	Guarani	2013-01-10	2	3	2	2	2	1	1	1	1	1	1	3	4	2	2	2	2	2	2	2	2	2	3	3	4
Gruppe2	48	948	Guarani	2013-01-10	1	1	2	1	1	4	3	3	3	3	2	3	1	2	2	2	2	1	1	1	2	2	1	1	4
Gruppe2	49	948	Guarani	2013-01-10	2	1	1	3	1	3	3	4	3	2	2	3	4	1	2	2	2	2	2	2	1	1	1	1	1
Gruppe2	50	948	Guarani	2013-01-10	1	4	2	3	1	4	3	4	4	3	3	3	4	3	2	2	2	2	1	1	2	2	2	2	4
Gruppe2	51	948	Guarani	2013-01-10	1	3	2	3	1	4	2	2	2	2	1	3	4	1	1	1	1	2	1	2	2	2	2	1	1
Gruppe2	52	948	Guarani	2013-01-10	2	2	2	2	1	2	2	1	3	1	1	3	4	2	2	3	2	2	1	1	1	1	1	1	2
Gruppe2	53	948	Guarani	2013-01-10	2	2	1	2	1	2	2	3	3	3	1	3	4	4	3	3	2	2	1	1	2	2	3	3	3
Gruppe2	56	948	Guarani	2013-01-10	2	2	2	3	2	2	2	3	2	2	1	3	4	1	1	1	1	1	1	1	1	2	2	2	4
Gruppe2	57	948	Guarani	2013-01-10	1	4	1	2	1	4	2	2	3	1	1	3	4	2	1	2	1	1	1	1	2	1	1	3	1
Gruppe2	58	948	Guarani	2013-01-10	2	2	2	1	1	2	3	3	3	3	2	3	4	3	1	2	1	1	1	1	1	1	1	1	2
Gruppe2	60	948	Guarani	2013-01-10	1	3	2	1	1	2	3	3	3	3	2	3	4	2	2	2	3	2	2	2	2	2	2	2	2
Gruppe2	61	948	Guarani	2013-01-10	1	3	2	3	1	2	2	3	3	1	2	4	4	3	2	4	4	3	4	3	2	2	2	4	2
Gruppe2	62	948	Guarani	2013-01-10	2	4	1	2	1	2	2	3	2	1	2	3	4	2	2	3	2	2	3	2	3	2	2	3	2
Gruppe2	65	948	Guarani	2013-01-10	2	3	1	2	1	4	2	3	3	2	2	3	4	3	2	3	4	4	2	4	2	2	2	2	3
Gruppe2	66	948	Guarani	2013-01-10	2	2	1	2	1	2	2	2	3	1	2	3	1	1	1	1	1	1	1	1	2	2	2	2	1
Gruppe2	67	948	Guarani	2013-01-10	2	4	2	3	1	2	3	3	4	3	1	3	3	1	1	2	1	1	1	1	1	1	1	1	1
Gruppe2	68	948	Guarani	2013-01-10	2	2	#NULL!	1	2	2	2	2	1	1	2	3	4	2	1	4	4	3	4	2	1	1	1	1	2
Gruppe2	69	948	Guarani	2013-01-10	1	3	2	3	1	2	3	3	3	2	2	3	4	2	2	2	2	2	1	1	2	2	2	2	3
Gruppe2	70	948	Guarani	2013-01-10	1	3	2	1	2	1	2	2	2	3	3	4	4	2	2	2	2	1	1	1	2	1	1	1	3
Gruppe2	1	485	Diamant	2012-12-06	2	2	1	2	1	1	2	3	2	2	2	3	4	3	3	4	1	1	1	2	1	1	1	1	2
Gruppe2	2	485	Diamant	2012-12-06	2	4	1	1	1	1	3	2	3	1	3	3	4	2	3	3	2	2	1	1	2	2	1	2	2
Gruppe2	3	485	Diamant	2012-12-06	2	3	2	2	1	2	2	3	2	1	1	3	3	2	2	2	3	2	2	1	1	2	2	3	2
Gruppe2	4	485	Diamant	2012-12-06	1	3	2	1	1	2	3	4	3	3	1	3	1	3	2	4	4	3	2	3	4	4	3	4	3
Gruppe2	5	485	Diamant	2012-12-06	2	2	1	3	1	2	2	2	3	1	2	3	1	4	2	4	3	2	2	2	4	3	3	2	#NULL!
Gruppe2	6	485	Diamant	2012-12-06	1	1	2	3	1	2	3	2	3	3	3	4	4	3	1	3	2	2	2	2	2	2	3	3	2
Gruppe2	8	485	Diamant	2012-12-06	2	3	2	1	1	2	2	3	3	1	2	3	4	1	2	2	1	2	2	2	1	2	1	2	2
Gruppe2	9	485	Diamant	2012-12-06	1	4	2	3	1	4	2	3	3	2	2	3	4	2	2	3	2	2	2	2	2	2	2	2	2
Gruppe2	10	485	Diamant	2012-12-06	1	3	2	3	1	2	2	2	3	2	3	3	4	2	2	2	2	2	1	1	1	1	1	1	2
Gruppe2	11	485	Diamant	2012-12-06	#NULL!	4	2	1	1	3	2	3	3	2	2	3	4	4	2	3	2	2	2	2	3	3	2	2	3
Gruppe2	13	485	Diamant	2012-12-06	2	4	1	2	2	4	2	2	2	2	3	3	4	2	4	2	4	3	2	4	4	4	3	4	4
Gruppe2	14	485	Diamant	2012-12-06	2	2	1	1	1	2	2	2	3	3	3	3	1	2	2	1	2	2	1	1	2	2	2	2	3
Gruppe2	15	485	Diamant	2012-12-06	2	5	1	2	1	4	2	3	3	2	2	3	4	3	3	3	2	2	2	2	2	2	2	2	3
Gruppe2	16	485	Diamant	2012-12-06	2	1	2	1	1	2	2	3	2	2	1	4	3	1	4	4	4	4	4	4	4	4	3	4	3
Gruppe2	17	485	Diamant	2012-12-06	2	3	1	2	1	4	2	2	3	3	2	3	1	1	1	1	1	1	1	1	1	1	1	1	1
Gruppe2	18	485	Diamant	2012-12-06	2	3	2	2	1	4	2	3	3	2	3	3	1	1	1	1	1	1	1	1	1	1	1	1	1
Gruppe2	19	485	Diamant	2012-12-06	1	3	1	2	1	2	2	2	3	3	2	3	3	2	2	3	1	1	1	2	1	1	2	3	3
Gruppe2	20	485	Diamant	2012-12-06	2	2	1	2	1	3	2	3	3	2	2	3	4	3	3	3	3	3	3	3	3	3	3	3	3
Gruppe2	21	485	Diamant	2012-12-06	2	5	1	3	2	1	1	1	2	1	1	3	4	4	3	2	2	2	3	2	2	3	3	4	2
Gruppe2	22	485	Diamant	2012-12-06	2	5	1	2	1	2	2	3	3	1	2	3	4	1	1	4	2	2	1	1	2	2	2	2	1
Gruppe2	23	485	Diamant	2012-12-06	2	5	1	2	1	2	3	3	3	1	2	4	4	4	1	1	2	2	1	2	3	2	2	4	3
Gruppe2	24	485	Diamant	2012-12-06	2	4	1	1	2	2	2	2	2	2	2	3	4	2	2	4	4	3	3	3	2	4	3	3	2
Gruppe2	26	485	Diamant	2012-12-06	1	3	1	1	2	1	1	1	1	2	3	4	3	2	2	1	3	1	1	1	1	1	1	1	1
Gruppe2	27	485	Diamant	2012-12-06	2	4	1	1	1	4	3	4	3	2	2	3	1	2	2	2	1	1	1	1	1	1	1	1	1
Gruppe2	28	485	Diamant	2012-12-06	1	4	2	2	2	2	2	3	4	2	3	3	4	2	2	3	2	2	2	1	1	1	1	1	3
Gruppe2	29	485	Diamant	2012-12-06	2	3	2	3	1	2	3	3	3	1	3	3	4	1	2	3	2	2	3	4	3	4	3	4	4
Gruppe2	30	485	Diamant	2012-12-06	2	3	1	3	1	2	2	3	3	2	2	3	1	3	2	2	3	3	1	1	3	3	3	3	2
Gruppe2	31	485	Diamant	2012-12-06	2	4	1	2	1	4	2	2	3	1	3	3	3	2	2	2	2	2	3	3	2	2	2	2	3
Gruppe2	32	485	Diamant	2012-12-06	2	2	2	2	1	2	3	3	3	3	2	3	1	4	3	4	4	4	3	3	2	4	3	4	4
Gruppe2	33	485	Diamant	2012-12-06	1	1	2	3	2	1	2	2	2	1	2	3	4	1	1	4	2	1	1	4	4	2	3	3	1
Gruppe2	34	485	Diamant	2012-12-06	2	1	1	3	1	2	5	3	3	2	1	3	1	2	1	2	2	3	2	4	4	4	5	4	2
Gruppe2	35	485	Diamant	2012-12-06	2	3	1	3	1	4	2	3	3	2	2	3	4	2	2	2	2	2	2	2	2	2	2	2	2
Gruppe2	36	485	Diamant	2012-12-06	2	5	2	3	1	1	2	2	3	2	1	3	4	1	1	1	1	1	1	1	1	1	1	1	1
Gruppe2	37	485	Diamant	2012-12-06	1	4	2	2	2	4	2	2	2	3	2	3	4	1	3	2	2	1	1	1	1	1	2	1	3
Gruppe2	39	485	Diamant	2012-12-06	1	5	2	1	1	3	3	4	3	2	3	3	3	1	1	1	1	1	1	1	2	1	2	2	1
Gruppe2	40	485	Diamant	2012-12-06	1	4	1	2	1	4	2	3	3	2	2	3	4	2	2	2	2	2	1	2	2	2	2	2	2
Gruppe2	41	485	Diamant	2012-12-06	2	3	1	1	1	3	3	3	3	3	2	3	4	1	1	1	1	1	1	1	1	1	1	1	3
Gruppe2	42	485	Diamant	2012-12-06	1	2	1	2	1	3	3	4	4	3	2	3	4	4	2	1	2	2	2	1	3	1	2	2	2
Gruppe2	43	485	Diamant	2012-12-06	1	3	1	2	1	2	2	2	2	3	2	3	4	2	2	2	2	2	2	2	2	2	2	2	2
Gruppe2	44	485	Diamant	2012-12-06	2	1	2	3	1	4	2	2	3	3	2	4	4	1	1	2	2	1	1	1	2	1	1	1	2
Gruppe2	45	485	Diamant	2012-12-06	1	1	2	2	1	2	2	2	3	1	2	3	4	1	1	1	2	2	2	1	3	2	2	3	4
Gruppe2	46	485	Diamant	2012-12-06	2	3	2	2	2	1	1	1	1	1	1	3	4	2	1	2	1	1	1	1	2	1	1	1	2
Gruppe2	47	485	Diamant	2012-12-06	2	3	1	3	1	3	2	3	2	3	3	3	1	2	4	4	4	3	3	2	2	2	2	2	4
Gruppe2	48	485	Diamant	2012-12-06	1	1	2	1	1	4	3	3	3	3	2	3	1	2	4	3	4	3	4	4	3	4	3	3	3
Gruppe2	49	485	Diamant	2012-12-06	2	1	1	3	1	3	3	4	3	2	2	3	4	2	2	2	2	4	4	4	2	4	2	2	1
Gruppe2	50	485	Diamant	2012-12-06	1	4	2	3	1	4	3	4	4	3	3	3	4	3	2	2	2	2	2	3	3	3	2	2	4
Gruppe2	51	485	Diamant	2012-12-06	1	3	2	3	1	4	2	2	2	2	1	3	4	1	1	2	2	1	1	1	1	1	2	2	4
Gruppe2	52	485	Diamant	2012-12-06	2	2	2	2	1	2	2	1	3	1	1	3	4	2	3	3	3	2	2	2	2	4	3	4	3
Gruppe2	53	485	Diamant	2012-12-06	2	2	1	2	1	2	2	3	3	3	1	3	4	3	2	2	3	2	2	2	2	2	2	3	3
Gruppe2	56	485	Diamant	2012-12-06	2	2	2	3	2	2	2	3	2	2	1	3	4	1	1	4	4	1	1	1	2	2	1	2	1
Gruppe2	57	485	Diamant	2012-12-06	1	4	1	2	1	4	2	2	3	1	1	3	4	1	2	2	2	1	1	1	1	2	1	2	3
Gruppe2	58	485	Diamant	2012-12-06	2	2	2	1	1	2	3	3	3	3	2	3	4	3	4	4	3	3	2	2	1	2	2	2	3
Gruppe2	60	485	Diamant	2012-12-06	1	3	2	1	1	2	3	3	3	3	2	3	4	4	4	3	4	3	2	2	2	3	2	3	4
Gruppe2	61	485	Diamant	2012-12-06	1	3	2	3	1	2	2	3	3	1	2	4	4	2	2	1	3	1	2	2	1	3	2	2	4
Gruppe2	62	485	Diamant	2012-12-06	2	4	1	2	1	2	2	3	2	1	2	3	4	2	2	3	2	2	3	3	2	2	2	2	2
Gruppe2	63	485	Diamant	2012-12-06	1	4	2	2	1	4	2	2	2	2	3	3	3	2	2	2	2	1	1	1	1	3	2	1	3
Gruppe2	65	485	Diamant	2012-12-06	2	3	1	2	1	4	2	3	3	2	2	3	4	3	3	3	4	2	2	2	3	4	3	4	3
Gruppe2	66	485	Diamant	2012-12-06	2	2	1	2	1	2	2	2	3	1	2	3	1	3	4	4	4	4	4	4	2	3	2	4	4
Gruppe2	67	485	Diamant	2012-12-06	2	4	2	3	1	2	3	3	4	3	1	3	3	2	3	2	3	2	1	3	2	2	2	2	3
Gruppe2	68	485	Diamant	2012-12-06	2	2	#NULL!	1	2	2	2	2	1	1	2	3	4	2	2	4	4	4	4	3	2	2	2	2	3
Gruppe2	69	485	Diamant	2012-12-06	1	3	2	3	1	2	3	3	3	2	2	3	4	2	3	3	2	3	2	2	2	2	3	2	3
Gruppe2	70	485	Diamant	2012-12-06	1	3	2	1	2	1	2	2	2	3	3	4	4	2	2	2	2	2	2	2	2	2	2	2	2
Gruppe2	1	485	Diamant	2013-01-10	2	2	1	2	1	1	2	3	2	2	2	3	4	4	2	2	1	2	2	1	2	1	1	2	2
Gruppe2	2	485	Diamant	2013-01-10	2	4	1	1	1	1	3	2	3	1	3	3	4	1	2	3	3	3	2	2	2	3	3	2	3
Gruppe2	3	485	Diamant	2013-01-10	2	3	2	2	1	2	2	3	2	1	1	3	3	2	2	1	2	1	1	1	2	1	2	2	3
Gruppe2	4	485	Diamant	2013-01-10	1	3	2	1	1	2	3	4	3	3	1	3	1	4	4	4	5	4	3	4	4	4	4	4	3
Gruppe2	5	485	Diamant	2013-01-10	2	2	1	3	1	2	2	2	3	1	2	3	1	4	2	3	2	3	4	4	1	1	1	1	5
Gruppe2	6	485	Diamant	2013-01-10	1	1	2	3	1	2	3	2	3	3	3	4	4	2	4	5	5	4	4	4	1	3	3	3	1
Gruppe2	8	485	Diamant	2013-01-10	2	3	2	1	1	2	2	3	3	1	2	3	4	1	1	1	1	2	1	1	1	1	1	2	1
Gruppe2	9	485	Diamant	2013-01-10	1	4	2	3	1	4	2	3	3	2	2	3	4	2	3	3	3	2	1	2	3	3	3	2	1
Gruppe2	10	485	Diamant	2013-01-10	1	3	2	3	1	2	2	2	3	2	3	3	4	2	2	3	2	1	1	1	1	1	1	2	2
Gruppe2	11	485	Diamant	2013-01-10	#NULL!	4	2	1	1	3	2	3	3	2	2	3	4	2	4	4	3	4	4	3	4	4	3	4	3
Gruppe2	13	485	Diamant	2013-01-10	2	4	1	2	2	4	2	2	2	2	3	3	4	4	4	4	4	3	3	3	4	4	3	4	2
Gruppe2	14	485	Diamant	2013-01-10	2	2	1	1	1	2	2	2	3	3	3	3	1	2	1	2	2	1	1	1	1	2	2	2	3
Gruppe2	15	485	Diamant	2013-01-10	2	5	1	2	1	4	2	3	3	2	2	3	4	4	3	2	3	3	1	1	2	2	3	2	3
Gruppe2	16	485	Diamant	2013-01-10	2	1	2	1	1	2	2	3	2	2	1	4	3	2	2	4	4	2	2	2	4	4	3	4	4
Gruppe2	17	485	Diamant	2013-01-10	2	3	1	2	1	4	2	2	3	3	2	3	1	1	1	1	1	1	1	1	1	1	1	1	2
Gruppe2	18	485	Diamant	2013-01-10	2	3	2	2	1	4	2	3	3	2	3	3	1	1	2	2	2	1	1	1	1	1	1	1	2
Gruppe2	19	485	Diamant	2013-01-10	1	3	1	2	1	2	2	2	3	3	2	3	3	1	1	2	2	1	1	1	1	1	1	1	1
Gruppe2	20	485	Diamant	2013-01-10	2	2	1	2	1	3	2	3	3	2	2	3	4	3	3	3	3	3	3	3	3	3	3	3	3
Gruppe2	21	485	Diamant	2013-01-10	2	5	1	3	2	1	1	1	2	1	1	3	4	4	3	3	3	4	3	3	2	3	2	3	2
Gruppe2	22	485	Diamant	2013-01-10	2	5	1	2	1	2	2	3	3	1	2	3	4	4	2	4	2	2	1	1	1	1	2	1	1
Gruppe2	24	485	Diamant	2013-01-10	2	4	1	1	2	2	2	2	2	2	2	3	4	2	1	2	1	1	1	1	1	1	1	1	1
Gruppe2	26	485	Diamant	2013-01-10	1	3	1	1	2	1	1	1	1	2	3	4	3	1	1	2	2	1	1	1	2	2	2	2	3
Gruppe2	27	485	Diamant	2013-01-10	2	4	1	1	1	4	3	4	3	2	2	3	1	4	1	1	1	1	1	1	1	1	1	1	1
Gruppe2	28	485	Diamant	2013-01-10	1	4	2	2	2	2	2	3	4	2	3	3	4	2	2	2	3	4	4	3	2	4	2	2	4
Gruppe2	29	485	Diamant	2013-01-10	2	3	2	3	1	2	3	3	3	1	3	3	4	1	1	2	2	2	2	2	2	1	2	2	4
Gruppe2	30	485	Diamant	2013-01-10	2	3	1	3	1	2	2	3	3	2	2	3	1	1	1	2	1	1	1	1	1	1	1	1	3
Gruppe2	31	485	Diamant	2013-01-10	2	4	1	2	1	4	2	2	3	1	3	3	3	1	2	2	2	2	3	3	2	2	2	2	2
Gruppe2	32	485	Diamant	2013-01-10	2	2	2	2	1	2	3	3	3	3	2	3	1	2	2	2	2	2	1	1	1	2	1	1	2
Gruppe2	33	485	Diamant	2013-01-10	1	1	2	3	2	1	2	2	2	1	2	3	4	2	2	3	2	2	2	4	4	3	2	4	4
Gruppe2	34	485	Diamant	2013-01-10	2	1	1	3	1	2	5	3	3	2	1	3	1	4	2	1	2	1	2	2	2	2	3	2	2
Gruppe2	35	485	Diamant	2013-01-10	2	3	1	3	1	4	2	3	3	2	2	3	4	2	2	2	2	2	2	2	2	2	3	2	2
Gruppe2	36	485	Diamant	2013-01-10	2	5	2	3	1	1	2	2	3	2	1	3	4	1	1	2	2	2	1	1	1	1	1	1	4
Gruppe2	37	485	Diamant	2013-01-10	1	4	2	2	2	4	2	2	2	3	2	3	4	2	2	3	2	1	1	1	2	2	2	1	2
Gruppe2	39	485	Diamant	2013-01-10	1	5	2	1	1	3	3	4	3	2	3	3	3	2	2	1	2	2	1	1	1	2	1	2	2
Gruppe2	40	485	Diamant	2013-01-10	1	4	1	2	1	4	2	3	3	2	2	3	4	3	2	3	2	2	2	2	2	3	2	2	3
Gruppe2	41	485	Diamant	2013-01-10	2	3	1	1	1	3	3	3	3	3	2	3	4	1	1	3	2	2	2	1	1	1	1	1	3
Gruppe2	42	485	Diamant	2013-01-10	1	2	1	2	1	3	3	4	4	3	2	3	4	4	2	3	1	2	4	4	2	4	1	2	1
Gruppe2	43	485	Diamant	2013-01-10	1	3	1	2	1	2	2	2	2	3	2	3	4	2	2	2	2	2	2	2	2	2	2	2	2
Gruppe2	44	485	Diamant	2013-01-10	2	1	2	3	1	4	2	2	3	3	2	4	4	2	1	1	2	2	2	2	1	2	2	2	2
Gruppe2	45	485	Diamant	2013-01-10	1	1	2	2	1	2	2	2	3	1	2	3	4	2	2	3	2	2	2	3	3	2	2	3	5
Gruppe2	46	485	Diamant	2013-01-10	2	3	2	2	2	1	1	1	1	1	1	3	4	2	2	2	3	3	3	2	2	3	3	3	3
Gruppe2	48	485	Diamant	2013-01-10	1	1	2	1	1	4	3	3	3	3	2	3	1	2	4	3	4	3	4	4	3	2	2	4	2
Gruppe2	49	485	Diamant	2013-01-10	2	1	1	3	1	3	3	4	3	2	2	3	4	1	1	1	1	1	1	1	1	1	1	1	1
Gruppe2	50	485	Diamant	2013-01-10	1	4	2	3	1	4	3	4	4	3	3	3	4	3	2	2	2	2	1	1	2	3	2	2	4
Gruppe2	51	485	Diamant	2013-01-10	1	3	2	3	1	4	2	2	2	2	1	3	4	1	1	3	2	2	1	1	2	4	4	4	4
Gruppe2	52	485	Diamant	2013-01-10	2	2	2	2	1	2	2	1	3	1	1	3	4	3	3	4	4	2	2	2	1	1	1	1	4
Gruppe2	53	485	Diamant	2013-01-10	2	2	1	2	1	2	2	3	3	3	1	3	4	5	5	5	4	4	5	3	2	3	3	3	5
Gruppe2	56	485	Diamant	2013-01-10	2	2	2	3	2	2	2	3	2	2	1	3	4	2	4	4	4	2	2	2	2	2	2	2	4
Gruppe2	57	485	Diamant	2013-01-10	1	4	1	2	1	4	2	2	3	1	1	3	4	4	3	2	3	2	2	2	2	2	2	2	4
Gruppe2	58	485	Diamant	2013-01-10	2	2	2	1	1	2	3	3	3	3	2	3	4	3	2	2	2	1	1	1	1	1	1	1	2
Gruppe2	60	485	Diamant	2013-01-10	1	3	2	1	1	2	3	3	3	3	2	3	4	4	3	4	4	3	3	3	4	3	4	3	4
Gruppe2	61	485	Diamant	2013-01-10	1	3	2	3	1	2	2	3	3	1	2	4	4	1	2	2	2	2	3	3	1	2	2	1	4
Gruppe2	62	485	Diamant	2013-01-10	2	4	1	2	1	2	2	3	2	1	2	3	4	3	2	4	3	2	3	3	2	4	3	3	2
Gruppe2	65	485	Diamant	2013-01-10	2	3	1	2	1	4	2	3	3	2	2	3	4	2	1	2	2	3	2	2	1	1	2	2	4
Gruppe2	66	485	Diamant	2013-01-10	2	2	1	2	1	2	2	2	3	1	2	3	1	2	2	1	1	2	1	2	4	3	1	4	2
Gruppe2	67	485	Diamant	2013-01-10	2	4	2	3	1	2	3	3	4	3	1	3	3	1	1	1	1	1	1	1	1	1	1	1	1
Gruppe2	68	485	Diamant	2013-01-10	2	2	#NULL!	1	2	2	2	2	1	1	2	3	4	2	2	4	4	3	4	2	2	2	2	2	4
Gruppe2	69	485	Diamant	2013-01-10	1	3	2	3	1	2	3	3	3	2	2	3	4	2	2	3	3	2	1	1	2	2	2	2	3
Gruppe2	70	485	Diamant	2013-01-10	1	3	2	1	2	1	2	2	2	3	3	4	4	3	2	2	2	2	1	1	2	2	2	1	4
Gruppe2	1	311	Adelholzer Glas	2012-12-05	2	2	1	2	1	1	2	3	2	2	2	3	4	4	2	2	1	1	2	2	2	1	1	2	2
Gruppe2	2	311	Adelholzer Glas	2012-12-05	2	4	1	1	1	1	3	2	3	1	3	3	4	2	4	4	4	4	4	4	2	2	3	2	3
Gruppe2	3	311	Adelholzer Glas	2012-12-05	2	3	2	2	1	2	2	3	2	1	1	3	3	4	2	2	2	3	1	1	1	2	2	2	3
Gruppe2	4	311	Adelholzer Glas	2012-12-05	1	3	2	1	1	2	3	4	3	3	1	3	1	4	2	2	2	2	2	1	1	2	2	2	2
Gruppe2	5	311	Adelholzer Glas	2012-12-05	2	2	1	3	1	2	2	2	3	1	2	3	1	5	2	3	1	1	1	1	3	3	1	1	3
Gruppe2	6	311	Adelholzer Glas	2012-12-05	1	1	2	3	1	2	3	2	3	3	3	4	4	2	1	1	2	2	1	1	1	1	1	1	3
Gruppe2	8	311	Adelholzer Glas	2012-12-05	2	3	2	1	1	2	2	3	3	1	2	3	4	4	3	#NULL!	4	3	2	2	2	3	2	1	2
Gruppe2	9	311	Adelholzer Glas	2012-12-05	1	4	2	3	1	4	2	3	3	2	2	3	4	5	2	1	2	3	3	3	2	1	1	1	4
Gruppe2	10	311	Adelholzer Glas	2012-12-05	1	3	2	3	1	2	2	2	3	2	3	3	4	4	3	2	4	2	1	1	1	2	2	3	4
Gruppe2	11	311	Adelholzer Glas	2012-12-05	#NULL!	4	2	1	1	3	2	3	3	2	2	3	4	4	3	3	3	4	3	4	4	4	3	4	4
Gruppe2	13	311	Adelholzer Glas	2012-12-05	2	4	1	2	2	4	2	2	2	2	3	3	4	4	2	2	2	2	1	4	4	4	3	4	2
Gruppe2	14	311	Adelholzer Glas	2012-12-05	2	2	1	1	1	2	2	2	3	3	3	3	1	2	1	1	2	3	2	1	1	2	3	1	4
Gruppe2	15	311	Adelholzer Glas	2012-12-05	2	5	1	2	1	4	2	3	3	2	2	3	4	2	3	2	2	4	1	1	1	3	2	2	3
Gruppe2	16	311	Adelholzer Glas	2012-12-05	2	1	2	1	1	2	2	3	2	2	1	4	3	4	2	1	1	1	2	1	2	1	2	2	3
Gruppe2	17	311	Adelholzer Glas	2012-12-05	2	3	1	2	1	4	2	2	3	3	2	3	1	1	1	1	1	1	1	1	1	1	1	1	3
Gruppe2	18	311	Adelholzer Glas	2012-12-05	2	3	2	2	1	4	2	3	3	2	3	3	1	1	2	2	2	1	1	1	1	1	1	1	2
Gruppe2	19	311	Adelholzer Glas	2012-12-05	1	3	1	2	1	2	2	2	3	3	2	3	3	5	1	1	1	1	1	3	1	1	3	1	4
Gruppe2	20	311	Adelholzer Glas	2012-12-05	2	2	1	2	1	3	2	3	3	2	2	3	4	3	3	3	3	3	3	3	3	3	3	3	3
Gruppe2	21	311	Adelholzer Glas	2012-12-05	2	5	1	3	2	1	1	1	2	1	1	3	4	2	3	3	2	2	4	1	2	2	3	2	4
Gruppe2	22	311	Adelholzer Glas	2012-12-05	2	5	1	2	1	2	2	3	3	1	2	3	4	4	2	2	5	4	4	4	1	1	3	4	2
Gruppe2	23	311	Adelholzer Glas	2012-12-05	2	5	1	2	1	2	3	3	3	1	2	4	4	4	2	4	2	3	2	1	4	2	3	1	3
Gruppe2	24	311	Adelholzer Glas	2012-12-05	2	4	1	1	2	2	2	2	2	2	2	3	4	3	2	4	4	4	4	3	2	3	2	3	3
Gruppe2	26	311	Adelholzer Glas	2012-12-05	1	3	1	1	2	1	1	1	1	2	3	4	3	2	3	2	2	2	1	1	2	1	1	1	3
Gruppe2	27	311	Adelholzer Glas	2012-12-05	2	4	1	1	1	4	3	4	3	2	2	3	1	4	2	2	1	1	1	1	1	2	1	1	1
Gruppe2	28	311	Adelholzer Glas	2012-12-05	1	4	2	2	2	2	2	3	4	2	3	3	4	4	4	3	4	4	4	#NULL!	4	3	2	2	2
Gruppe2	29	311	Adelholzer Glas	2012-12-05	2	3	2	3	1	2	3	3	3	1	3	3	4	2	2	1	2	2	3	3	2	1	2	2	2
Gruppe2	30	311	Adelholzer Glas	2012-12-05	2	3	1	3	1	2	2	3	3	2	2	3	1	4	1	2	2	2	2	3	1	2	1	2	4
Gruppe2	31	311	Adelholzer Glas	2012-12-05	2	4	1	2	1	4	2	2	3	1	3	3	3	2	2	2	2	2	3	3	2	2	1	1	4
Gruppe2	32	311	Adelholzer Glas	2012-12-05	2	2	2	2	1	2	3	3	3	3	2	3	1	2	2	3	2	2	2	1	2	3	2	2	1
Gruppe2	33	311	Adelholzer Glas	2012-12-05	1	1	2	3	2	1	2	2	2	1	2	3	4	2	2	4	2	2	3	1	1	1	2	2	2
Gruppe2	34	311	Adelholzer Glas	2012-12-05	2	1	1	3	1	2	5	3	3	2	1	3	1	5	3	2	2	1	1	1	5	4	4	2	5
Gruppe2	35	311	Adelholzer Glas	2012-12-05	2	3	1	3	1	4	2	3	3	2	2	3	4	2	2	2	2	3	2	2	2	2	2	2	4
Gruppe2	36	311	Adelholzer Glas	2012-12-05	2	5	2	3	1	1	2	2	3	2	1	3	4	1	1	2	2	3	1	1	1	2	1	1	3
Gruppe2	37	311	Adelholzer Glas	2012-12-05	1	4	2	2	2	4	2	2	2	3	2	3	4	2	3	4	3	1	1	1	4	2	2	2	3
Gruppe2	39	311	Adelholzer Glas	2012-12-05	1	5	2	1	1	3	3	4	3	2	3	3	3	2	2	4	2	3	2	1	1	2	1	2	4
Gruppe2	40	311	Adelholzer Glas	2012-12-05	1	4	1	2	1	4	2	3	3	2	2	3	4	4	2	2	2	2	1	1	2	3	3	3	2
Gruppe2	41	311	Adelholzer Glas	2012-12-05	2	3	1	1	1	3	3	3	3	3	2	3	4	1	1	3	2	2	2	2	1	1	1	1	3
Gruppe2	42	311	Adelholzer Glas	2012-12-05	1	2	1	2	1	3	3	4	4	3	2	3	4	3	2	4	4	3	4	2	2	2	2	2	2
Gruppe2	43	311	Adelholzer Glas	2012-12-05	1	3	1	2	1	2	2	2	2	3	2	3	4	3	2	3	4	4	4	2	2	2	2	2	2
Gruppe2	44	311	Adelholzer Glas	2012-12-05	2	1	2	3	1	4	2	2	3	3	2	4	4	2	2	2	2	2	2	1	1	2	2	1	4
Gruppe2	45	311	Adelholzer Glas	2012-12-05	1	1	2	2	1	2	2	2	3	1	2	3	4	2	1	3	2	2	2	2	1	1	2	1	4
Gruppe2	46	311	Adelholzer Glas	2012-12-05	2	3	2	2	2	1	1	1	1	1	1	3	4	4	4	4	4	4	2	2	1	2	2	2	2
Gruppe2	47	311	Adelholzer Glas	2012-12-05	2	3	1	3	1	3	2	3	2	3	3	3	1	4	2	2	2	3	2	2	1	2	3	2	4
Gruppe2	48	311	Adelholzer Glas	2012-12-05	1	1	2	1	1	4	3	3	3	3	2	3	1	3	2	2	1	3	2	2	2	2	3	3	2
Gruppe2	49	311	Adelholzer Glas	2012-12-05	2	1	1	3	1	3	3	4	3	2	2	3	4	4	2	2	2	2	2	2	1	2	1	1	3
Gruppe2	50	311	Adelholzer Glas	2012-12-05	1	4	2	3	1	4	3	4	4	3	3	3	4	4	3	3	3	4	4	3	2	4	3	3	2
Gruppe2	51	311	Adelholzer Glas	2012-12-05	1	3	2	3	1	4	2	2	2	2	1	3	4	2	2	4	4	4	3	2	4	3	3	4	4
Gruppe2	52	311	Adelholzer Glas	2012-12-05	2	2	2	2	1	2	2	1	3	1	1	3	4	2	4	3	3	3	3	2	2	4	3	4	3
Gruppe2	53	311	Adelholzer Glas	2012-12-05	2	2	1	2	1	2	2	3	3	3	1	3	4	4	4	5	3	4	4	3	2	2	4	3	4
Gruppe2	56	311	Adelholzer Glas	2012-12-05	2	2	2	3	2	2	2	3	2	2	1	3	4	4	2	1	2	2	2	2	2	2	3	2	4
Gruppe2	57	311	Adelholzer Glas	2012-12-05	1	4	1	2	1	4	2	2	3	1	1	3	4	5	4	3	2	2	1	2	2	3	2	2	4
Gruppe2	58	311	Adelholzer Glas	2012-12-05	2	2	2	1	1	2	3	3	3	3	2	3	4	4	2	2	4	3	2	3	2	2	3	3	3
Gruppe2	60	311	Adelholzer Glas	2012-12-05	1	3	2	1	1	2	3	3	3	3	2	3	4	2	3	4	4	4	4	2	2	2	2	2	4
Gruppe2	61	311	Adelholzer Glas	2012-12-05	1	3	2	3	1	2	2	3	3	1	2	4	4	4	2	2	1	3	2	2	1	3	3	2	4
Gruppe2	62	311	Adelholzer Glas	2012-12-05	2	4	1	2	1	2	2	3	2	1	2	3	4	4	2	3	2	3	3	3	3	3	3	3	4
Gruppe2	63	311	Adelholzer Glas	2012-12-05	1	4	2	2	1	4	2	2	2	2	3	3	3	2	3	4	4	3	4	2	2	2	3	2	4
Gruppe2	65	311	Adelholzer Glas	2012-12-05	2	3	1	2	1	4	2	3	3	2	2	3	4	2	2	3	2	2	3	2	1	1	2	1	3
Gruppe2	66	311	Adelholzer Glas	2012-12-05	2	2	1	2	1	2	2	2	3	1	2	3	1	2	3	4	4	3	4	3	2	2	4	3	4
Gruppe2	67	311	Adelholzer Glas	2012-12-05	2	4	2	3	1	2	3	3	4	3	1	3	3	2	2	1	1	3	1	2	1	3	1	1	2
Gruppe2	68	311	Adelholzer Glas	2012-12-05	2	2	#NULL!	1	2	2	2	2	1	1	2	3	4	2	1	2	1	2	2	1	2	2	1	2	2
Gruppe2	69	311	Adelholzer Glas	2012-12-05	1	3	2	3	1	2	3	3	3	2	2	3	4	3	2	2	1	2	2	3	3	1	2	3	3
Gruppe2	70	311	Adelholzer Glas	2012-12-05	1	3	2	1	2	1	2	2	2	3	3	4	4	5	3	3	4	3	2	2	2	3	3	2	4
Gruppe2	1	950	Adelholzer Plastik	2012-12-05	2	2	1	2	1	1	2	3	2	2	2	3	4	4	2	2	2	2	2	2	1	1	1	2	3
Gruppe2	2	950	Adelholzer Plastik	2012-12-05	2	4	1	1	1	1	3	2	3	1	3	3	4	2	3	4	3	3	3	4	2	2	2	2	2
Gruppe2	3	950	Adelholzer Plastik	2012-12-05	2	3	2	2	1	2	2	3	2	1	1	3	3	5	2	2	2	1	1	1	1	3	2	1	1
Gruppe2	4	950	Adelholzer Plastik	2012-12-05	1	3	2	1	1	2	3	4	3	3	1	3	1	3	4	2	3	4	2	2	4	2	2	3	4
Gruppe2	5	950	Adelholzer Plastik	2012-12-05	2	2	1	3	1	2	2	2	3	1	2	3	1	4	3	4	4	3	4	3	2	3	3	2	2
Gruppe2	6	950	Adelholzer Plastik	2012-12-05	1	1	2	3	1	2	3	2	3	3	3	4	4	4	2	2	2	2	2	1	1	1	2	1	2
Gruppe2	8	950	Adelholzer Plastik	2012-12-05	2	3	2	1	1	2	2	3	3	1	2	3	4	3	2	2	2	2	2	2	1	2	1	1	2
Gruppe2	9	950	Adelholzer Plastik	2012-12-05	1	4	2	3	1	4	2	3	3	2	2	3	4	5	2	2	2	3	3	2	2	2	2	2	2
Gruppe2	10	950	Adelholzer Plastik	2012-12-05	1	3	2	3	1	2	2	2	3	2	3	3	4	2	2	2	1	2	2	1	1	1	2	1	2
Gruppe2	11	950	Adelholzer Plastik	2012-12-05	#NULL!	4	2	1	1	3	2	3	3	2	2	3	4	2	3	2	3	4	4	2	2	2	3	2	2
Gruppe2	13	950	Adelholzer Plastik	2012-12-05	2	4	1	2	2	4	2	2	2	2	3	3	4	2	2	2	2	2	2	1	4	2	2	4	4
Gruppe2	14	950	Adelholzer Plastik	2012-12-05	2	2	1	1	1	2	2	2	3	3	3	3	1	4	2	1	2	3	2	2	2	1	2	2	5
Gruppe2	15	950	Adelholzer Plastik	2012-12-05	2	5	1	2	1	4	2	3	3	2	2	3	4	4	3	3	3	4	1	1	2	4	3	2	2
Gruppe2	16	950	Adelholzer Plastik	2012-12-05	2	1	2	1	1	2	2	3	2	2	1	4	3	5	4	4	4	3	4	2	3	3	2	3	2
Gruppe2	17	950	Adelholzer Plastik	2012-12-05	2	3	1	2	1	4	2	2	3	3	2	3	1	1	1	1	1	1	1	1	1	1	1	1	3
Gruppe2	18	950	Adelholzer Plastik	2012-12-05	2	3	2	2	1	4	2	3	3	2	3	3	1	2	2	2	2	1	1	1	1	1	1	1	2
Gruppe2	19	950	Adelholzer Plastik	2012-12-05	1	3	1	2	1	2	2	2	3	3	2	3	3	5	2	1	2	3	1	1	1	2	2	1	4
Gruppe2	20	950	Adelholzer Plastik	2012-12-05	2	2	1	2	1	3	2	3	3	2	2	3	4	4	2	3	3	4	2	3	1	1	2	1	3
Gruppe2	21	950	Adelholzer Plastik	2012-12-05	2	5	1	3	2	1	1	1	2	1	1	3	4	4	2	3	2	3	4	1	1	2	2	2	4
Gruppe2	22	950	Adelholzer Plastik	2012-12-05	2	5	1	2	1	2	2	3	3	1	2	3	4	1	3	#NULL!	4	4	2	3	4	3	2	4	4
Gruppe2	23	950	Adelholzer Plastik	2012-12-05	2	5	1	2	1	2	3	3	3	1	2	4	4	4	2	4	4	2	2	3	1	2	2	2	3
Gruppe2	24	950	Adelholzer Plastik	2012-12-05	2	4	1	1	2	2	2	2	2	2	2	3	4	2	2	2	3	2	2	2	1	2	2	2	1
Gruppe2	26	950	Adelholzer Plastik	2012-12-05	1	3	1	1	2	1	1	1	1	2	3	4	3	2	1	2	2	2	1	1	1	2	1	1	2
Gruppe2	27	950	Adelholzer Plastik	2012-12-05	2	4	1	1	1	4	3	4	3	2	2	3	1	3	2	2	2	2	2	1	1	1	1	1	1
Gruppe2	28	950	Adelholzer Plastik	2012-12-05	1	4	2	2	2	2	2	3	4	2	3	3	4	2	2	4	2	2	2	1	1	2	2	3	2
Gruppe2	29	950	Adelholzer Plastik	2012-12-05	2	3	2	3	1	2	3	3	3	1	3	3	4	2	1	1	1	2	3	3	1	1	1	1	1
Gruppe2	30	950	Adelholzer Plastik	2012-12-05	2	3	1	3	1	2	2	3	3	2	2	3	1	1	1	2	1	2	1	1	1	1	1	1	1
Gruppe2	31	950	Adelholzer Plastik	2012-12-05	2	4	1	2	1	4	2	2	3	1	3	3	3	2	1	1	1	2	2	2	2	2	1	1	3
Gruppe2	32	950	Adelholzer Plastik	2012-12-05	2	2	2	2	1	2	3	3	3	3	2	3	1	4	2	1	2	2	1	1	2	1	1	1	2
Gruppe2	33	950	Adelholzer Plastik	2012-12-05	1	1	2	3	2	1	2	2	2	1	2	3	4	2	2	3	2	2	2	2	2	1	2	2	2
Gruppe2	34	950	Adelholzer Plastik	2012-12-05	2	1	1	3	1	2	5	3	3	2	1	3	1	2	2	5	4	3	2	2	4	4	5	5	4
Gruppe2	35	950	Adelholzer Plastik	2012-12-05	2	3	1	3	1	4	2	3	3	2	2	3	4	2	2	2	2	4	3	3	2	2	3	3	3
Gruppe2	36	950	Adelholzer Plastik	2012-12-05	2	5	2	3	1	1	2	2	3	2	1	3	4	2	1	1	1	2	1	1	2	2	1	1	3
Gruppe2	37	950	Adelholzer Plastik	2012-12-05	1	4	2	2	2	4	2	2	2	3	2	3	4	2	3	4	2	1	1	1	2	1	1	2	4
Gruppe2	39	950	Adelholzer Plastik	2012-12-05	1	5	2	1	1	3	3	4	3	2	3	3	3	2	2	1	4	2	1	1	1	1	1	2	2
Gruppe2	40	950	Adelholzer Plastik	2012-12-05	1	4	1	2	1	4	2	3	3	2	2	3	4	4	2	2	1	1	1	1	3	2	2	2	2
Gruppe2	41	950	Adelholzer Plastik	2012-12-05	2	3	1	1	1	3	3	3	3	3	2	3	4	1	1	3	1	1	2	1	1	1	1	1	3
Gruppe2	42	950	Adelholzer Plastik	2012-12-05	1	2	1	2	1	3	3	4	4	3	2	3	4	4	3	2	1	2	4	1	2	3	1	1	1
Gruppe2	43	950	Adelholzer Plastik	2012-12-05	1	3	1	2	1	2	2	2	2	3	2	3	4	2	3	2	2	2	2	2	4	2	2	3	2
Gruppe2	44	950	Adelholzer Plastik	2012-12-05	2	1	2	3	1	4	2	2	3	3	2	4	4	4	3	4	1	2	2	1	1	2	2	1	2
Gruppe2	45	950	Adelholzer Plastik	2012-12-05	1	1	2	2	1	2	2	2	3	1	2	3	4	5	4	3	4	3	1	1	2	4	4	4	1
Gruppe2	46	950	Adelholzer Plastik	2012-12-05	2	3	2	2	2	1	1	1	1	1	1	3	4	4	2	4	2	3	1	1	1	1	1	1	2
Gruppe2	47	950	Adelholzer Plastik	2012-12-05	2	3	1	3	1	3	2	3	2	3	3	3	1	2	2	2	3	2	1	1	2	2	3	2	3
Gruppe2	48	950	Adelholzer Plastik	2012-12-05	1	1	2	1	1	4	3	3	3	3	2	3	1	2	2	1	2	1	2	1	1	1	2	2	2
Gruppe2	49	950	Adelholzer Plastik	2012-12-05	2	1	1	3	1	3	3	4	3	2	2	3	4	4	1	4	1	1	1	2	1	1	2	2	2
Gruppe2	50	950	Adelholzer Plastik	2012-12-05	1	4	2	3	1	4	3	4	4	3	3	3	4	4	2	2	2	2	2	2	1	2	2	2	4
Gruppe2	51	950	Adelholzer Plastik	2012-12-05	1	3	2	3	1	4	2	2	2	2	1	3	4	2	1	2	2	2	1	1	1	1	2	2	2
Gruppe2	52	950	Adelholzer Plastik	2012-12-05	2	2	2	2	1	2	2	1	3	1	1	3	4	4	2	3	2	3	4	2	2	3	4	4	2
Gruppe2	53	950	Adelholzer Plastik	2012-12-05	2	2	1	2	1	2	2	3	3	3	1	3	4	3	2	3	2	2	1	2	3	3	2	2	1
Gruppe2	56	950	Adelholzer Plastik	2012-12-05	2	2	2	3	2	2	2	3	2	2	1	3	4	4	2	2	2	1	1	1	1	1	2	2	4
Gruppe2	57	950	Adelholzer Plastik	2012-12-05	1	4	1	2	1	4	2	2	3	1	1	3	4	4	4	2	2	2	2	2	1	1	2	2	3
Gruppe2	58	950	Adelholzer Plastik	2012-12-05	2	2	2	1	1	2	3	3	3	3	2	3	4	3	3	2	4	3	2	2	2	2	2	3	3
Gruppe2	60	950	Adelholzer Plastik	2012-12-05	1	3	2	1	1	2	3	3	3	3	2	3	4	4	3	4	4	3	4	2	2	3	2	2	4
Gruppe2	61	950	Adelholzer Plastik	2012-12-05	1	3	2	3	1	2	2	3	3	1	2	4	4	1	2	1	2	2	1	3	2	3	2	3	2
Gruppe2	62	950	Adelholzer Plastik	2012-12-05	2	4	1	2	1	2	2	3	2	1	2	3	4	4	2	3	2	3	3	3	2	3	3	3	4
Gruppe2	63	950	Adelholzer Plastik	2012-12-05	1	4	2	2	1	4	2	2	2	2	3	3	3	4	3	4	4	3	4	2	2	2	2	3	4
Gruppe2	65	950	Adelholzer Plastik	2012-12-05	2	3	1	2	1	4	2	3	3	2	2	3	4	3	4	3	4	4	3	2	3	2	2	3	2
Gruppe2	66	950	Adelholzer Plastik	2012-12-05	2	2	1	2	1	2	2	2	3	1	2	3	1	4	2	3	2	3	2	2	1	1	1	1	1
Gruppe2	67	950	Adelholzer Plastik	2012-12-05	2	4	2	3	1	2	3	3	4	3	1	3	3	4	3	3	2	3	1	1	3	3	2	3	2
Gruppe2	68	950	Adelholzer Plastik	2012-12-05	2	2	#NULL!	1	2	2	2	2	1	1	2	3	4	4	2	2	2	2	2	3	2	2	1	2	3
Gruppe2	69	950	Adelholzer Plastik	2012-12-05	1	3	2	3	1	2	3	3	3	2	2	3	4	2	2	3	2	2	2	2	2	2	3	2	2
Gruppe2	70	950	Adelholzer Plastik	2012-12-05	1	3	2	1	2	1	2	2	2	3	3	4	4	4	2	2	2	2	1	1	1	2	2	2	4
Gruppe2	1	311	Adelholzer Glas	2013-01-16	2	2	1	2	1	1	2	3	2	2	2	3	4	5	1	1	1	1	1	2	1	1	1	1	1
Gruppe2	2	311	Adelholzer Glas	2013-01-16	2	4	1	1	1	1	3	2	3	1	3	3	4	2	4	4	4	3	2	2	2	4	2	3	2
Gruppe2	3	311	Adelholzer Glas	2013-01-16	2	3	2	2	1	2	2	3	2	1	1	3	3	2	3	2	4	2	4	2	1	3	2	2	4
Gruppe2	4	311	Adelholzer Glas	2013-01-16	1	3	2	1	1	2	3	4	3	3	1	3	1	4	2	2	2	2	1	1	2	2	2	2	1
Gruppe2	5	311	Adelholzer Glas	2013-01-16	2	2	1	3	1	2	2	2	3	1	2	3	1	4	4	4	4	3	2	2	2	4	4	4	2
Gruppe2	6	311	Adelholzer Glas	2013-01-16	1	1	2	3	1	2	3	2	3	3	3	4	4	4	1	3	2	2	2	1	2	2	3	2	1
Gruppe2	8	311	Adelholzer Glas	2013-01-16	2	3	2	1	1	2	2	3	3	1	2	3	4	4	3	4	4	4	4	4	2	3	3	2	4
Gruppe2	9	311	Adelholzer Glas	2013-01-16	1	4	2	3	1	4	2	3	3	2	2	3	4	4	2	3	2	2	2	1	1	2	2	2	4
Gruppe2	10	311	Adelholzer Glas	2013-01-16	1	3	2	3	1	2	2	2	3	2	3	3	4	2	4	4	4	4	3	3	3	4	4	2	4
Gruppe2	11	311	Adelholzer Glas	2013-01-16	#NULL!	4	2	1	1	3	2	3	3	2	2	3	4	2	4	4	3	4	4	3	4	4	3	4	3
Gruppe2	13	311	Adelholzer Glas	2013-01-16	2	4	1	2	2	4	2	2	2	2	3	3	4	4	4	4	4	4	4	4	4	3	3	4	4
Gruppe2	14	311	Adelholzer Glas	2013-01-16	2	2	1	1	1	2	2	2	3	3	3	3	1	2	2	1	2	3	2	1	1	2	2	3	2
Gruppe2	15	311	Adelholzer Glas	2013-01-16	2	5	1	2	1	4	2	3	3	2	2	3	4	2	3	2	1	2	1	1	2	2	2	2	4
Gruppe2	16	311	Adelholzer Glas	2013-01-16	2	1	2	1	1	2	2	3	2	2	1	4	3	2	2	1	3	2	2	2	1	1	3	2	3
Gruppe2	17	311	Adelholzer Glas	2013-01-16	2	3	1	2	1	4	2	2	3	3	2	3	1	5	2	3	4	2	1	1	2	2	1	2	3
Gruppe2	18	311	Adelholzer Glas	2013-01-16	2	3	2	2	1	4	2	3	3	2	3	3	1	1	2	2	1	1	1	1	1	1	1	1	2
Gruppe2	19	311	Adelholzer Glas	2013-01-16	1	3	1	2	1	2	2	2	3	3	2	3	3	5	1	1	1	1	1	1	1	1	3	3	2
Gruppe2	20	311	Adelholzer Glas	2013-01-16	2	2	1	2	1	3	2	3	3	2	2	3	4	3	3	3	3	3	3	3	3	3	3	3	3
Gruppe2	21	311	Adelholzer Glas	2013-01-16	2	5	1	3	2	1	1	1	2	1	1	3	4	2	3	3	2	2	4	1	1	2	2	2	2
Gruppe2	22	311	Adelholzer Glas	2013-01-16	2	5	1	2	1	2	2	3	3	1	2	3	4	1	4	1	4	3	2	4	2	3	4	2	2
Gruppe2	24	311	Adelholzer Glas	2013-01-16	2	4	1	1	2	2	2	2	2	2	2	3	4	2	2	2	1	2	1	1	1	2	2	2	2
Gruppe2	26	311	Adelholzer Glas	2013-01-16	1	3	1	1	2	1	1	1	1	2	3	4	3	2	3	1	1	1	1	1	1	2	1	2	3
Gruppe2	27	311	Adelholzer Glas	2013-01-16	2	4	1	1	1	4	3	4	3	2	2	3	1	1	1	1	2	1	1	1	1	1	1	1	1
Gruppe2	28	311	Adelholzer Glas	2013-01-16	1	4	2	2	2	2	2	3	4	2	3	3	4	2	2	2	2	3	2	2	2	1	1	1	2
Gruppe2	29	311	Adelholzer Glas	2013-01-16	2	3	2	3	1	2	3	3	3	1	3	3	4	2	2	2	1	1	1	1	2	1	1	2	1
Gruppe2	30	311	Adelholzer Glas	2013-01-16	2	3	1	3	1	2	2	3	3	2	2	3	1	1	1	2	4	3	2	1	1	2	1	1	1
Gruppe2	31	311	Adelholzer Glas	2013-01-16	2	4	1	2	1	4	2	2	3	1	3	3	3	4	2	2	2	1	1	1	2	1	1	1	2
Gruppe2	32	311	Adelholzer Glas	2013-01-16	2	2	2	2	1	2	3	3	3	3	2	3	1	4	2	2	2	2	2	2	2	1	1	1	1
Gruppe2	33	311	Adelholzer Glas	2013-01-16	1	1	2	3	2	1	2	2	2	1	2	3	4	4	4	4	4	4	4	3	3	2	3	4	2
Gruppe2	34	311	Adelholzer Glas	2013-01-16	2	1	1	3	1	2	5	3	3	2	1	3	1	4	4	4	4	3	2	3	5	4	4	3	2
Gruppe2	35	311	Adelholzer Glas	2013-01-16	2	3	1	3	1	4	2	3	3	2	2	3	4	2	3	3	4	4	4	3	2	2	3	2	3
Gruppe2	36	311	Adelholzer Glas	2013-01-16	2	5	2	3	1	1	2	2	3	2	1	3	4	1	1	2	1	1	1	1	1	1	1	1	2
Gruppe2	37	311	Adelholzer Glas	2013-01-16	1	4	2	2	2	4	2	2	2	3	2	3	4	2	3	3	2	1	1	1	1	2	2	2	4
Gruppe2	39	311	Adelholzer Glas	2013-01-16	1	5	2	1	1	3	3	4	3	2	3	3	3	2	4	4	3	2	2	2	1	2	2	1	2
Gruppe2	40	311	Adelholzer Glas	2013-01-16	1	4	1	2	1	4	2	3	3	2	2	3	4	2	2	3	2	2	1	1	2	2	2	2	2
Gruppe2	41	311	Adelholzer Glas	2013-01-16	2	3	1	1	1	3	3	3	3	3	2	3	4	1	1	3	2	1	1	1	1	1	1	1	3
Gruppe2	42	311	Adelholzer Glas	2013-01-16	1	2	1	2	1	3	3	4	4	3	2	3	4	4	2	2	2	2	2	2	1	2	2	2	2
Gruppe2	43	311	Adelholzer Glas	2013-01-16	1	3	1	2	1	2	2	2	2	3	2	3	4	2	2	2	3	3	3	2	3	3	3	3	2
Gruppe2	44	311	Adelholzer Glas	2013-01-16	2	1	2	3	1	4	2	2	3	3	2	4	4	4	4	4	3	2	2	1	1	1	1	1	2
Gruppe2	45	311	Adelholzer Glas	2013-01-16	1	1	2	2	1	2	2	2	3	1	2	3	4	2	1	3	1	2	2	1	2	3	3	1	5
Gruppe2	46	311	Adelholzer Glas	2013-01-16	2	3	2	2	2	1	1	1	1	1	1	3	4	2	2	2	2	3	2	2	2	2	2	2	2
Gruppe2	48	311	Adelholzer Glas	2013-01-16	1	1	2	1	1	4	3	3	3	3	2	3	1	2	4	3	4	3	2	3	2	2	3	2	4
Gruppe2	49	311	Adelholzer Glas	2013-01-16	2	1	1	3	1	3	3	4	3	2	2	3	4	2	2	2	2	3	3	3	2	2	2	2	1
Gruppe2	50	311	Adelholzer Glas	2013-01-16	1	4	2	3	1	4	3	4	4	3	3	3	4	4	3	4	3	4	4	3	2	3	3	3	4
Gruppe2	51	311	Adelholzer Glas	2013-01-16	1	3	2	3	1	4	2	2	2	2	1	3	4	2	2	1	2	2	1	1	2	4	4	3	4
Gruppe2	52	311	Adelholzer Glas	2013-01-16	2	2	2	2	1	2	2	1	3	1	1	3	4	4	2	2	2	3	2	1	1	2	2	2	3
Gruppe2	53	311	Adelholzer Glas	2013-01-16	2	2	1	2	1	2	2	3	3	3	1	3	4	5	5	4	4	4	4	3	3	3	4	4	4
Gruppe2	56	311	Adelholzer Glas	2013-01-16	2	2	2	3	2	2	2	3	2	2	1	3	4	2	2	2	2	2	1	1	1	2	2	2	2
Gruppe2	57	311	Adelholzer Glas	2013-01-16	1	4	1	2	1	4	2	2	3	1	1	3	4	4	4	5	4	4	4	4	4	3	2	3	2
Gruppe2	58	311	Adelholzer Glas	2013-01-16	2	2	2	1	1	2	3	3	3	3	2	3	4	5	1	2	2	3	2	2	1	2	3	3	3
Gruppe2	60	311	Adelholzer Glas	2013-01-16	1	3	2	1	1	2	3	3	3	3	2	3	4	2	2	3	2	3	4	2	2	3	3	4	2
Gruppe2	61	311	Adelholzer Glas	2013-01-16	1	3	2	3	1	2	2	3	3	1	2	4	4	1	2	1	2	2	3	3	1	3	2	2	4
Gruppe2	62	311	Adelholzer Glas	2013-01-16	2	4	1	2	1	2	2	3	2	1	2	3	4	3	2	3	2	3	3	3	2	2	3	3	3
Gruppe2	65	311	Adelholzer Glas	2013-01-16	2	3	1	2	1	4	2	3	3	2	2	3	4	4	3	4	4	3	3	4	2	2	3	2	4
Gruppe2	66	311	Adelholzer Glas	2013-01-16	2	2	1	2	1	2	2	2	3	1	2	3	1	2	3	4	4	4	4	1	1	1	1	1	1
Gruppe2	67	311	Adelholzer Glas	2013-01-16	2	4	2	3	1	2	3	3	4	3	1	3	3	4	3	4	4	2	2	2	4	3	3	3	5
Gruppe2	68	311	Adelholzer Glas	2013-01-16	2	2	#NULL!	1	2	2	2	2	1	1	2	3	4	4	2	1	2	2	2	2	1	2	1	1	1
Gruppe2	69	311	Adelholzer Glas	2013-01-16	1	3	2	3	1	2	3	3	3	2	2	3	4	2	2	3	2	3	2	2	2	2	3	3	5
Gruppe2	70	311	Adelholzer Glas	2013-01-16	1	3	2	1	2	1	2	2	2	3	3	4	4	2	4	2	4	2	1	1	2	1	1	2	4
Gruppe2	1	950	Adelholzer Plastik	2013-01-16	2	2	1	2	1	1	2	3	2	2	2	3	4	4	2	2	2	2	2	2	1	2	1	2	1
Gruppe2	2	950	Adelholzer Plastik	2013-01-16	2	4	1	1	1	1	3	2	3	1	3	3	4	2	2	2	2	2	2	2	2	2	2	2	3
Gruppe2	3	950	Adelholzer Plastik	2013-01-16	2	3	2	2	1	2	2	3	2	1	1	3	3	4	3	2	3	2	3	1	2	3	2	2	2
Gruppe2	4	950	Adelholzer Plastik	2013-01-16	1	3	2	1	1	2	3	4	3	3	1	3	1	4	4	4	3	4	4	4	3	3	4	3	4
Gruppe2	5	950	Adelholzer Plastik	2013-01-16	2	2	1	3	1	2	2	2	3	1	2	3	1	4	3	2	2	3	4	2	2	3	3	2	4
Gruppe2	6	950	Adelholzer Plastik	2013-01-16	1	1	2	3	1	2	3	2	3	3	3	4	4	3	2	2	2	2	2	1	2	3	3	3	1
Gruppe2	8	950	Adelholzer Plastik	2013-01-16	2	3	2	1	1	2	2	3	3	1	2	3	4	3	3	4	4	3	4	4	2	2	3	2	3
Gruppe2	9	950	Adelholzer Plastik	2013-01-16	1	4	2	3	1	4	2	3	3	2	2	3	4	5	2	2	1	1	2	1	1	2	2	1	3
Gruppe2	10	950	Adelholzer Plastik	2013-01-16	1	3	2	3	1	2	2	2	3	2	3	3	4	4	1	1	1	1	1	1	1	1	1	1	1
Gruppe2	11	950	Adelholzer Plastik	2013-01-16	#NULL!	4	2	1	1	3	2	3	3	2	2	3	4	4	2	2	2	2	2	3	2	3	2	3	2
Gruppe2	13	950	Adelholzer Plastik	2013-01-16	2	4	1	2	2	4	2	2	2	2	3	3	4	2	2	3	3	2	2	4	4	3	2	3	4
Gruppe2	14	950	Adelholzer Plastik	2013-01-16	2	2	1	1	1	2	2	2	3	3	3	3	1	2	2	2	1	1	1	1	1	2	2	1	3
Gruppe2	15	950	Adelholzer Plastik	2013-01-16	2	5	1	2	1	4	2	3	3	2	2	3	4	4	3	2	2	2	1	2	2	3	2	2	4
Gruppe2	16	950	Adelholzer Plastik	2013-01-16	2	1	2	1	1	2	2	3	2	2	1	4	3	4	4	3	4	2	4	2	4	3	3	4	3
Gruppe2	17	950	Adelholzer Plastik	2013-01-16	2	3	1	2	1	4	2	2	3	3	2	3	1	5	2	2	4	2	1	1	2	2	1	2	3
Gruppe2	18	950	Adelholzer Plastik	2013-01-16	2	3	2	2	1	4	2	3	3	2	3	3	1	1	1	1	1	1	1	1	1	1	1	1	1
Gruppe2	19	950	Adelholzer Plastik	2013-01-16	1	3	1	2	1	2	2	2	3	3	2	3	3	5	2	1	1	1	1	1	1	1	3	3	2
Gruppe2	20	950	Adelholzer Plastik	2013-01-16	2	2	1	2	1	3	2	3	3	2	2	3	4	3	3	3	3	3	3	3	3	3	3	3	3
Gruppe2	21	950	Adelholzer Plastik	2013-01-16	2	5	1	3	2	1	1	1	2	1	1	3	4	2	2	3	2	2	4	1	1	2	2	2	2
Gruppe2	22	950	Adelholzer Plastik	2013-01-16	2	5	1	2	1	2	2	3	3	1	2	3	4	2	2	2	4	3	2	2	3	2	3	2	4
Gruppe2	24	950	Adelholzer Plastik	2013-01-16	2	4	1	1	2	2	2	2	2	2	2	3	4	4	2	2	3	2	2	2	2	2	2	2	3
Gruppe2	26	950	Adelholzer Plastik	2013-01-16	1	3	1	1	2	1	1	1	1	2	3	4	3	2	3	2	2	1	1	1	1	1	1	3	3
Gruppe2	27	950	Adelholzer Plastik	2013-01-16	2	4	1	1	1	4	3	4	3	2	2	3	1	1	1	1	2	1	1	1	1	1	1	1	1
Gruppe2	28	950	Adelholzer Plastik	2013-01-16	1	4	2	2	2	2	2	3	4	2	3	3	4	1	2	2	2	2	1	1	1	1	1	1	2
Gruppe2	29	950	Adelholzer Plastik	2013-01-16	2	3	2	3	1	2	3	3	3	1	3	3	4	4	2	2	3	3	1	1	1	1	1	2	2
Gruppe2	30	950	Adelholzer Plastik	2013-01-16	2	3	1	3	1	2	2	3	3	2	2	3	1	1	1	2	3	3	1	1	1	1	1	1	2
Gruppe2	31	950	Adelholzer Plastik	2013-01-16	2	4	1	2	1	4	2	2	3	1	3	3	3	3	3	3	3	2	2	2	3	2	2	2	3
Gruppe2	32	950	Adelholzer Plastik	2013-01-16	2	2	2	2	1	2	3	3	3	3	2	3	1	3	2	4	4	4	3	2	2	2	2	2	3
Gruppe2	33	950	Adelholzer Plastik	2013-01-16	1	1	2	3	2	1	2	2	2	1	2	3	4	4	3	3	2	2	2	2	3	2	2	2	4
Gruppe2	34	950	Adelholzer Plastik	2013-01-16	2	1	1	3	1	2	5	3	3	2	1	3	1	2	2	2	1	1	2	2	2	3	2	3	2
Gruppe2	35	950	Adelholzer Plastik	2013-01-16	2	3	1	3	1	4	2	3	3	2	2	3	4	2	3	2	3	3	2	2	2	2	3	2	3
Gruppe2	36	950	Adelholzer Plastik	2013-01-16	2	5	2	3	1	1	2	2	3	2	1	3	4	1	1	2	1	2	1	1	1	1	1	1	2
Gruppe2	37	950	Adelholzer Plastik	2013-01-16	1	4	2	2	2	4	2	2	2	3	2	3	4	3	3	4	3	1	1	1	1	2	2	2	4
Gruppe2	39	950	Adelholzer Plastik	2013-01-16	1	5	2	1	1	3	3	4	3	2	3	3	3	2	1	2	2	2	2	1	1	1	2	3	2
Gruppe2	40	950	Adelholzer Plastik	2013-01-16	1	4	1	2	1	4	2	3	3	2	2	3	4	3	2	3	2	2	2	1	1	2	2	2	2
Gruppe2	41	950	Adelholzer Plastik	2013-01-16	2	3	1	1	1	3	3	3	3	3	2	3	4	1	1	3	2	1	1	1	1	1	1	1	3
Gruppe2	42	950	Adelholzer Plastik	2013-01-16	1	2	1	2	1	3	3	4	4	3	2	3	4	4	2	2	2	2	2	2	1	2	2	2	2
Gruppe2	43	950	Adelholzer Plastik	2013-01-16	1	3	1	2	1	2	2	2	2	3	2	3	4	4	2	3	3	2	2	2	2	3	3	2	2
Gruppe2	44	950	Adelholzer Plastik	2013-01-16	2	1	2	3	1	4	2	2	3	3	2	4	4	4	2	3	2	2	2	1	1	1	1	1	2
Gruppe2	45	950	Adelholzer Plastik	2013-01-16	1	1	2	2	1	2	2	2	3	1	2	3	4	2	1	3	1	3	2	1	2	3	1	1	5
Gruppe2	46	950	Adelholzer Plastik	2013-01-16	2	3	2	2	2	1	1	1	1	1	1	3	4	1	1	1	2	2	2	2	1	1	1	1	2
Gruppe2	48	950	Adelholzer Plastik	2013-01-16	1	1	2	1	1	4	3	3	3	3	2	3	1	4	3	2	2	1	1	2	2	2	2	2	4
Gruppe2	49	950	Adelholzer Plastik	2013-01-16	2	1	1	3	1	3	3	4	3	2	2	3	4	4	2	1	2	2	2	2	1	1	1	1	1
Gruppe2	50	950	Adelholzer Plastik	2013-01-16	1	4	2	3	1	4	3	4	4	3	3	3	4	4	2	3	2	3	2	2	3	3	3	3	4
Gruppe2	51	950	Adelholzer Plastik	2013-01-16	1	3	2	3	1	4	2	2	2	2	1	3	4	2	2	2	1	1	1	1	2	2	2	2	2
Gruppe2	52	950	Adelholzer Plastik	2013-01-16	2	2	2	2	1	2	2	1	3	1	1	3	4	4	3	4	2	2	1	1	1	2	2	2	3
Gruppe2	53	950	Adelholzer Plastik	2013-01-16	2	2	1	2	1	2	2	3	3	3	1	3	4	4	3	4	4	3	3	2	3	3	4	4	4
Gruppe2	56	950	Adelholzer Plastik	2013-01-16	2	2	2	3	2	2	2	3	2	2	1	3	4	1	1	2	2	2	4	4	2	2	2	2	4
Gruppe2	57	950	Adelholzer Plastik	2013-01-16	1	4	1	2	1	4	2	2	3	1	1	3	4	3	2	1	1	2	1	1	1	2	1	2	1
Gruppe2	58	950	Adelholzer Plastik	2013-01-16	2	2	2	1	1	2	3	3	3	3	2	3	4	5	2	3	2	3	2	2	1	3	3	3	3
Gruppe2	60	950	Adelholzer Plastik	2013-01-16	1	3	2	1	1	2	3	3	3	3	2	3	4	4	3	4	3	4	4	2	2	3	3	4	2
Gruppe2	61	950	Adelholzer Plastik	2013-01-16	1	3	2	3	1	2	2	3	3	1	2	4	4	4	4	3	3	2	2	4	2	2	3	2	2
Gruppe2	62	950	Adelholzer Plastik	2013-01-16	2	4	1	2	1	2	2	3	2	1	2	3	4	4	2	3	2	3	3	3	4	3	3	3	2
Gruppe2	65	950	Adelholzer Plastik	2013-01-16	2	3	1	2	1	4	2	3	3	2	2	3	4	3	2	2	2	2	2	2	2	3	2	2	4
Gruppe2	66	950	Adelholzer Plastik	2013-01-16	2	2	1	2	1	2	2	2	3	1	2	3	1	4	2	2	2	2	2	1	2	2	2	1	1
Gruppe2	67	950	Adelholzer Plastik	2013-01-16	2	4	2	3	1	2	3	3	4	3	1	3	3	5	5	5	3	4	2	2	2	3	3	3	2
Gruppe2	68	950	Adelholzer Plastik	2013-01-16	2	2	#NULL!	1	2	2	2	2	1	1	2	3	4	3	2	2	3	2	2	2	1	2	1	2	2
Gruppe2	69	950	Adelholzer Plastik	2013-01-16	1	3	2	3	1	2	3	3	3	2	2	3	4	3	2	3	2	2	3	2	2	2	3	2	4
Gruppe2	70	950	Adelholzer Plastik	2013-01-16	1	3	2	1	2	1	2	2	2	3	3	4	4	5	2	2	1	2	1	3	2	2	3	2	4
Gruppe2	1	201	Goldblume	2012-12-06	2	2	1	2	1	1	2	3	2	2	2	3	4	2	4	4	3	4	3	2	3	4	4	4	3
Gruppe2	2	201	Goldblume	2012-12-06	2	4	1	1	1	1	3	2	3	1	3	3	4	2	4	3	3	2	2	2	2	2	2	2	3
Gruppe2	3	201	Goldblume	2012-12-06	2	3	2	2	1	2	2	3	2	1	1	3	3	4	4	4	4	2	2	1	2	2	3	3	2
Gruppe2	4	201	Goldblume	2012-12-06	1	3	2	1	1	2	3	4	3	3	1	3	1	2	1	2	2	1	2	1	2	2	1	2	2
Gruppe2	5	201	Goldblume	2012-12-06	2	2	1	3	1	2	2	2	3	1	2	3	1	4	3	2	3	4	4	3	2	3	3	2	4
Gruppe2	6	201	Goldblume	2012-12-06	1	1	2	3	1	2	3	2	3	3	3	4	4	4	4	3	3	3	2	2	2	4	5	4	1
Gruppe2	8	201	Goldblume	2012-12-06	2	3	2	1	1	2	2	3	3	1	2	3	4	3	4	4	3	2	4	2	3	2	3	3	4
Gruppe2	9	201	Goldblume	2012-12-06	1	4	2	3	1	4	2	3	3	2	2	3	4	4	3	2	3	3	3	3	2	3	2	1	3
Gruppe2	10	201	Goldblume	2012-12-06	1	3	2	3	1	2	2	2	3	2	3	3	4	5	4	4	4	4	2	1	2	2	2	2	4
Gruppe2	11	201	Goldblume	2012-12-06	#NULL!	4	2	1	1	3	2	3	3	2	2	3	4	4	2	2	2	2	2	2	2	3	2	3	2
Gruppe2	13	201	Goldblume	2012-12-06	2	4	1	2	2	4	2	2	2	2	3	3	4	2	2	2	2	2	2	2	2	2	2	2	2
Gruppe2	14	201	Goldblume	2012-12-06	2	2	1	1	1	2	2	2	3	3	3	3	1	1	3	1	2	2	1	1	2	2	2	3	2
Gruppe2	15	201	Goldblume	2012-12-06	2	5	1	2	1	4	2	3	3	2	2	3	4	2	3	3	2	2	1	1	2	2	2	1	2
Gruppe2	16	201	Goldblume	2012-12-06	2	1	2	1	1	2	2	3	2	2	1	4	3	4	2	2	4	3	4	2	2	2	3	2	3
Gruppe2	17	201	Goldblume	2012-12-06	2	3	1	2	1	4	2	2	3	3	2	3	1	1	1	1	1	1	1	1	1	1	1	1	1
Gruppe2	18	201	Goldblume	2012-12-06	2	3	2	2	1	4	2	3	3	2	3	3	1	1	1	1	1	1	1	1	1	1	1	1	1
Gruppe2	19	201	Goldblume	2012-12-06	1	3	1	2	1	2	2	2	3	3	2	3	3	3	3	1	3	1	1	1	1	2	1	1	3
Gruppe2	20	201	Goldblume	2012-12-06	2	2	1	2	1	3	2	3	3	2	2	3	4	4	3	3	3	3	3	3	3	3	3	3	4
Gruppe2	21	201	Goldblume	2012-12-06	2	5	1	3	2	1	1	1	2	1	1	3	4	4	5	5	4	4	3	3	4	4	3	4	2
Gruppe2	22	201	Goldblume	2012-12-06	2	5	1	2	1	2	2	3	3	1	2	3	4	5	5	5	5	5	1	1	5	5	4	5	1
Gruppe2	23	201	Goldblume	2012-12-06	2	5	1	2	1	2	3	3	3	1	2	4	4	1	1	2	2	3	1	4	4	4	2	2	4
Gruppe2	24	201	Goldblume	2012-12-06	2	4	1	1	2	2	2	2	2	2	2	3	4	3	4	4	4	4	3	2	3	3	3	3	4
Gruppe2	26	201	Goldblume	2012-12-06	1	3	1	1	2	1	1	1	1	2	3	4	3	1	2	#NULL!	3	1	1	1	1	1	1	1	3
Gruppe2	27	201	Goldblume	2012-12-06	2	4	1	1	1	4	3	4	3	2	2	3	1	4	3	3	3	3	3	3	2	3	3	2	3
Gruppe2	28	201	Goldblume	2012-12-06	1	4	2	2	2	2	2	3	4	2	3	3	4	2	2	4	4	3	3	2	1	2	2	2	3
Gruppe2	29	201	Goldblume	2012-12-06	2	3	2	3	1	2	3	3	3	1	3	3	4	2	2	3	3	4	2	2	2	1	1	1	4
Gruppe2	30	201	Goldblume	2012-12-06	2	3	1	3	1	2	2	3	3	2	2	3	1	4	3	2	3	4	1	1	2	4	3	4	1
Gruppe2	31	201	Goldblume	2012-12-06	2	4	1	2	1	4	2	2	3	1	3	3	3	2	2	3	3	2	2	2	2	3	3	2	2
Gruppe2	32	201	Goldblume	2012-12-06	2	2	2	2	1	2	3	3	3	3	2	3	1	3	4	4	4	4	2	4	2	3	2	4	4
Gruppe2	33	201	Goldblume	2012-12-06	1	1	2	3	2	1	2	2	2	1	2	3	4	2	4	4	3	4	3	2	2	2	2	2	2
Gruppe2	34	201	Goldblume	2012-12-06	2	1	1	3	1	2	5	3	3	2	1	3	1	2	4	4	1	2	1	3	2	1	2	2	2
Gruppe2	35	201	Goldblume	2012-12-06	2	3	1	3	1	4	2	3	3	2	2	3	4	2	2	2	3	3	2	2	2	2	2	2	3
Gruppe2	36	201	Goldblume	2012-12-06	2	5	2	3	1	1	2	2	3	2	1	3	4	1	3	2	4	4	4	3	3	4	4	4	3
Gruppe2	37	201	Goldblume	2012-12-06	1	4	2	2	2	4	2	2	2	3	2	3	4	1	2	3	3	1	1	1	4	2	2	2	4
Gruppe2	39	201	Goldblume	2012-12-06	1	5	2	1	1	3	3	4	3	2	3	3	3	1	2	2	1	1	1	2	1	1	2	2	1
Gruppe2	40	201	Goldblume	2012-12-06	1	4	1	2	1	4	2	3	3	2	2	3	4	3	3	2	2	2	1	1	2	2	2	2	2
Gruppe2	41	201	Goldblume	2012-12-06	2	3	1	1	1	3	3	3	3	3	2	3	4	1	1	1	1	1	1	1	1	1	1	1	3
Gruppe2	42	201	Goldblume	2012-12-06	1	2	1	2	1	3	3	4	4	3	2	3	4	2	2	2	1	2	1	1	2	2	2	2	1
Gruppe2	43	201	Goldblume	2012-12-06	1	3	1	2	1	2	2	2	2	3	2	3	4	3	2	2	2	2	2	2	3	3	3	4	2
Gruppe2	44	201	Goldblume	2012-12-06	2	1	2	3	1	4	2	2	3	3	2	4	4	4	2	2	2	1	1	1	1	1	1	1	2
Gruppe2	45	201	Goldblume	2012-12-06	1	1	2	2	1	2	2	2	3	1	2	3	4	4	2	2	2	3	4	1	2	1	1	1	1
Gruppe2	46	201	Goldblume	2012-12-06	2	3	2	2	2	1	1	1	1	1	1	3	4	2	2	2	3	2	2	1	1	1	1	2	4
Gruppe2	47	201	Goldblume	2012-12-06	2	3	1	3	1	3	2	3	2	3	3	3	1	2	3	4	4	4	4	3	2	2	3	2	4
Gruppe2	48	201	Goldblume	2012-12-06	1	1	2	1	1	4	3	3	3	3	2	3	1	2	3	2	2	3	2	3	2	2	2	2	3
Gruppe2	49	201	Goldblume	2012-12-06	2	1	1	3	1	3	3	4	3	2	2	3	4	2	2	4	4	2	2	3	1	1	2	2	4
Gruppe2	50	201	Goldblume	2012-12-06	1	4	2	3	1	4	3	4	4	3	3	3	4	3	4	3	3	2	2	2	2	2	3	4	3
Gruppe2	51	201	Goldblume	2012-12-06	1	3	2	3	1	4	2	2	2	2	1	3	4	2	2	4	4	2	2	2	4	4	4	4	4
Gruppe2	52	201	Goldblume	2012-12-06	2	2	2	2	1	2	2	1	3	1	1	3	4	4	2	2	2	2	2	2	1	1	1	1	3
Gruppe2	53	201	Goldblume	2012-12-06	2	2	1	2	1	2	2	3	3	3	1	3	4	3	4	3	4	2	2	2	2	2	2	2	3
Gruppe2	56	201	Goldblume	2012-12-06	2	2	2	3	2	2	2	3	2	2	1	3	4	1	2	4	4	3	4	3	1	1	2	2	2
Gruppe2	57	201	Goldblume	2012-12-06	1	4	1	2	1	4	2	2	3	1	1	3	4	3	4	2	3	4	2	2	2	3	2	2	2
Gruppe2	58	201	Goldblume	2012-12-06	2	2	2	1	1	2	3	3	3	3	2	3	4	2	3	3	3	3	2	3	3	3	3	2	3
Gruppe2	60	201	Goldblume	2012-12-06	1	3	2	1	1	2	3	3	3	3	2	3	4	3	4	4	5	4	3	2	4	4	4	3	2
Gruppe2	61	201	Goldblume	2012-12-06	1	3	2	3	1	2	2	3	3	1	2	4	4	1	2	2	4	3	2	2	1	2	3	2	2
Gruppe2	62	201	Goldblume	2012-12-06	2	4	1	2	1	2	2	3	2	1	2	3	4	2	3	3	3	4	3	4	4	3	3	3	2
Gruppe2	63	201	Goldblume	2012-12-06	1	4	2	2	1	4	2	2	2	2	3	3	3	4	3	2	3	2	1	2	2	3	2	1	4
Gruppe2	65	201	Goldblume	2012-12-06	2	3	1	2	1	4	2	3	3	2	2	3	4	2	2	3	4	2	2	2	3	2	3	2	3
Gruppe2	66	201	Goldblume	2012-12-06	2	2	1	2	1	2	2	2	3	1	2	3	1	3	2	1	2	2	2	1	2	1	1	1	2
Gruppe2	67	201	Goldblume	2012-12-06	2	4	2	3	1	2	3	3	4	3	1	3	3	4	3	4	4	3	2	2	3	3	2	3	4
Gruppe2	68	201	Goldblume	2012-12-06	2	2	#NULL!	1	2	2	2	2	1	1	2	3	4	3	2	2	2	2	2	2	1	2	1	1	3
Gruppe2	69	201	Goldblume	2012-12-06	1	3	2	3	1	2	3	3	3	2	2	3	4	2	3	4	4	3	3	3	2	2	3	2	3
Gruppe2	70	201	Goldblume	2012-12-06	1	3	2	1	2	1	2	2	2	3	3	4	4	2	2	3	3	3	3	3	3	3	3	3	3
Gruppe2	1	664	Naturastar	2012-12-06	2	2	1	2	1	1	2	3	2	2	2	3	4	1	1	2	1	1	1	1	2	2	2	2	2
Gruppe2	2	664	Naturastar	2012-12-06	2	4	1	1	1	1	3	2	3	1	3	3	4	3	2	2	2	2	2	2	2	2	3	2	2
Gruppe2	3	664	Naturastar	2012-12-06	2	3	2	2	1	2	2	3	2	1	1	3	3	2	3	2	2	1	1	1	1	1	2	2	1
Gruppe2	4	664	Naturastar	2012-12-06	1	3	2	1	1	2	3	4	3	3	1	3	1	3	2	4	3	2	3	2	2	4	4	4	4
Gruppe2	5	664	Naturastar	2012-12-06	2	2	1	3	1	2	2	2	3	1	2	3	1	2	3	1	3	2	2	3	1	2	1	2	1
Gruppe2	6	664	Naturastar	2012-12-06	1	1	2	3	1	2	3	2	3	3	3	4	4	5	2	2	2	2	2	2	1	1	2	2	3
Gruppe2	8	664	Naturastar	2012-12-06	2	3	2	1	1	2	2	3	3	1	2	3	4	2	2	3	2	1	2	2	2	2	1	1	2
Gruppe2	9	664	Naturastar	2012-12-06	1	4	2	3	1	4	2	3	3	2	2	3	4	4	2	2	2	2	2	2	1	2	2	1	2
Gruppe2	10	664	Naturastar	2012-12-06	1	3	2	3	1	2	2	2	3	2	3	3	4	2	2	2	1	1	1	1	1	1	1	1	1
Gruppe2	11	664	Naturastar	2012-12-06	#NULL!	4	2	1	1	3	2	3	3	2	2	3	4	1	4	3	4	3	3	3	2	2	2	2	3
Gruppe2	13	664	Naturastar	2012-12-06	2	4	1	2	2	4	2	2	2	2	3	3	4	4	4	4	4	4	4	4	4	3	3	4	2
Gruppe2	14	664	Naturastar	2012-12-06	2	2	1	1	1	2	2	2	3	3	3	3	1	2	3	1	2	2	2	1	2	3	2	3	3
Gruppe2	15	664	Naturastar	2012-12-06	2	5	1	2	1	4	2	3	3	2	2	3	4	4	3	2	2	1	1	2	2	2	3	2	4
Gruppe2	16	664	Naturastar	2012-12-06	2	1	2	1	1	2	2	3	2	2	1	4	3	4	1	4	2	2	2	1	2	1	1	1	3
Gruppe2	17	664	Naturastar	2012-12-06	2	3	1	2	1	4	2	2	3	3	2	3	1	1	1	1	1	1	1	1	1	1	1	1	1
Gruppe2	18	664	Naturastar	2012-12-06	2	3	2	2	1	4	2	3	3	2	3	3	1	1	1	1	1	1	1	1	1	1	1	1	1
Gruppe2	19	664	Naturastar	2012-12-06	1	3	1	2	1	2	2	2	3	3	2	3	3	3	3	1	4	1	2	1	1	1	1	2	3
Gruppe2	20	664	Naturastar	2012-12-06	2	2	1	2	1	3	2	3	3	2	2	3	4	4	3	3	3	3	3	3	3	3	3	3	4
Gruppe2	21	664	Naturastar	2012-12-06	2	5	1	3	2	1	1	1	2	1	1	3	4	4	2	2	2	3	4	1	1	2	2	2	2
Gruppe2	22	664	Naturastar	2012-12-06	2	5	1	2	1	2	2	3	3	1	2	3	4	4	2	1	4	4	3	2	4	4	4	5	2
Gruppe2	23	664	Naturastar	2012-12-06	2	5	1	2	1	2	3	3	3	1	2	4	4	4	2	2	3	4	4	2	2	2	2	2	3
Gruppe2	24	664	Naturastar	2012-12-06	2	4	1	1	2	2	2	2	2	2	2	3	4	3	3	4	3	2	2	2	2	2	2	2	2
Gruppe2	26	664	Naturastar	2012-12-06	1	3	1	1	2	1	1	1	1	2	3	4	3	2	2	1	3	1	1	1	1	1	1	1	3
Gruppe2	27	664	Naturastar	2012-12-06	2	4	1	1	1	4	3	4	3	2	2	3	1	4	4	4	4	4	4	3	2	3	3	2	3
Gruppe2	28	664	Naturastar	2012-12-06	1	4	2	2	2	2	2	3	4	2	3	3	4	4	2	2	2	2	1	2	2	1	1	1	2
Gruppe2	29	664	Naturastar	2012-12-06	2	3	2	3	1	2	3	3	3	1	3	3	4	5	4	4	4	4	3	2	2	2	3	3	4
Gruppe2	30	664	Naturastar	2012-12-06	2	3	1	3	1	2	2	3	3	2	2	3	1	3	3	2	1	1	1	1	3	3	2	2	4
Gruppe2	31	664	Naturastar	2012-12-06	2	4	1	2	1	4	2	2	3	1	3	3	3	2	4	4	4	4	4	4	2	4	3	4	2
Gruppe2	32	664	Naturastar	2012-12-06	2	2	2	2	1	2	3	3	3	3	2	3	1	4	4	4	4	4	3	3	2	2	3	4	2
Gruppe2	33	664	Naturastar	2012-12-06	1	1	2	3	2	1	2	2	2	1	2	3	4	1	2	2	2	2	2	2	2	1	2	2	4
Gruppe2	34	664	Naturastar	2012-12-06	2	1	1	3	1	2	5	3	3	2	1	3	1	5	1	5	1	3	1	4	5	4	3	5	1
Gruppe2	35	664	Naturastar	2012-12-06	2	3	1	3	1	4	2	3	3	2	2	3	4	2	4	3	3	4	2	2	3	4	3	3	2
Gruppe2	36	664	Naturastar	2012-12-06	2	5	2	3	1	1	2	2	3	2	1	3	4	1	1	1	3	2	1	1	1	1	1	1	3
Gruppe2	37	664	Naturastar	2012-12-06	1	4	2	2	2	4	2	2	2	3	2	3	4	2	3	4	2	1	1	1	3	2	2	3	3
Gruppe2	39	664	Naturastar	2012-12-06	1	5	2	1	1	3	3	4	3	2	3	3	3	2	3	2	2	1	1	1	2	2	2	1	2
Gruppe2	40	664	Naturastar	2012-12-06	1	4	1	2	1	4	2	3	3	2	2	3	4	3	2	3	2	2	2	2	2	2	2	2	2
Gruppe2	41	664	Naturastar	2012-12-06	2	3	1	1	1	3	3	3	3	3	2	3	4	1	1	1	1	1	1	1	1	#NULL!	1	1	3
Gruppe2	42	664	Naturastar	2012-12-06	1	2	1	2	1	3	3	4	4	3	2	3	4	4	1	2	1	2	1	2	1	2	2	1	2
Gruppe2	43	664	Naturastar	2012-12-06	1	3	1	2	1	2	2	2	2	3	2	3	4	4	4	#NULL!	2	2	2	2	3	3	3	3	4
Gruppe2	44	664	Naturastar	2012-12-06	2	1	2	3	1	4	2	2	3	3	2	4	4	2	2	#NULL!	2	1	1	1	1	2	1	1	1
Gruppe2	45	664	Naturastar	2012-12-06	1	1	2	2	1	2	2	2	3	1	2	3	4	4	4	5	5	3	2	3	1	3	3	2	2
Gruppe2	46	664	Naturastar	2012-12-06	2	3	2	2	2	1	1	1	1	1	1	3	4	2	4	3	4	4	3	1	2	1	1	2	4
Gruppe2	47	664	Naturastar	2012-12-06	2	3	1	3	1	3	2	3	2	3	3	3	1	2	4	4	4	4	4	3	2	2	3	3	4
Gruppe2	48	664	Naturastar	2012-12-06	1	1	2	1	1	4	3	3	3	3	2	3	1	3	4	2	3	4	3	4	3	4	3	4	4
Gruppe2	49	664	Naturastar	2012-12-06	2	1	1	3	1	3	3	4	3	2	2	3	4	2	#NULL!	4	5	2	1	2	1	1	1	1	4
Gruppe2	50	664	Naturastar	2012-12-06	1	4	2	3	1	4	3	4	4	3	3	3	4	4	4	3	3	3	2	2	2	3	3	4	3
Gruppe2	51	664	Naturastar	2012-12-06	1	3	2	3	1	4	2	2	2	2	1	3	4	2	2	3	3	2	2	2	2	2	3	3	2
Gruppe2	52	664	Naturastar	2012-12-06	2	2	2	2	1	2	2	1	3	1	1	3	4	2	2	2	1	1	1	1	1	1	1	1	2
Gruppe2	53	664	Naturastar	2012-12-06	2	2	1	2	1	2	2	3	3	3	1	3	4	3	4	3	4	4	4	3	2	3	2	2	3
Gruppe2	56	664	Naturastar	2012-12-06	2	2	2	3	2	2	2	3	2	2	1	3	4	4	2	2	2	2	2	2	2	4	4	4	2
Gruppe2	57	664	Naturastar	2012-12-06	1	4	1	2	1	4	2	2	3	1	1	3	4	4	4	4	4	3	2	2	2	2	2	2	1
Gruppe2	58	664	Naturastar	2012-12-06	2	2	2	1	1	2	3	3	3	3	2	3	4	2	2	2	2	3	1	1	2	3	2	2	4
Gruppe2	60	664	Naturastar	2012-12-06	1	3	2	1	1	2	3	3	3	3	2	3	4	2	2	3	3	2	2	2	2	3	2	2	1
Gruppe2	61	664	Naturastar	2012-12-06	1	3	2	3	1	2	2	3	3	1	2	4	4	2	2	2	3	3	4	3	2	2	2	1	4
Gruppe2	62	664	Naturastar	2012-12-06	2	4	1	2	1	2	2	3	2	1	2	3	4	2	3	3	4	3	3	4	4	3	3	3	2
Gruppe2	63	664	Naturastar	2012-12-06	1	4	2	2	1	4	2	2	2	2	3	3	3	2	3	2	3	2	1	2	2	2	3	2	3
Gruppe2	65	664	Naturastar	2012-12-06	2	3	1	2	1	4	2	3	3	2	2	3	4	4	4	4	4	3	4	2	3	4	3	3	3
Gruppe2	66	664	Naturastar	2012-12-06	2	2	1	2	1	2	2	2	3	1	2	3	1	4	4	3	4	4	3	4	3	3	4	4	3
Gruppe2	67	664	Naturastar	2012-12-06	2	4	2	3	1	2	3	3	4	3	1	3	3	2	1	2	3	2	1	1	#NULL!	2	2	2	1
Gruppe2	68	664	Naturastar	2012-12-06	2	2	#NULL!	1	2	2	2	2	1	1	2	3	4	2	1	2	1	1	1	1	1	1	1	1	1
Gruppe2	69	664	Naturastar	2012-12-06	1	3	2	3	1	2	3	3	3	2	2	3	4	2	3	4	4	3	2	2	2	2	3	3	3
Gruppe2	70	664	Naturastar	2012-12-06	1	3	2	1	2	1	2	2	2	3	3	4	4	3	2	2	3	3	3	3	3	2	3	3	3
Gruppe2	1	201	Goldblume	2013-01-17	2	2	1	2	1	1	2	3	2	2	2	3	4	4	2	2	1	1	2	1	2	2	1	1	2
Gruppe2	2	201	Goldblume	2013-01-17	2	4	1	1	1	1	3	2	3	1	3	3	4	2	2	2	2	2	2	2	3	2	2	2	3
Gruppe2	3	201	Goldblume	2013-01-17	2	3	2	2	1	2	2	3	2	1	1	3	3	2	3	2	4	3	1	3	4	3	2	3	2
Gruppe2	4	201	Goldblume	2013-01-17	1	3	2	1	1	2	3	4	3	3	1	3	1	2	4	4	4	3	2	4	2	2	2	2	4
Gruppe2	5	201	Goldblume	2013-01-17	2	2	1	3	1	2	2	2	3	1	2	3	1	2	3	1	2	3	2	1	2	3	2	1	2
Gruppe2	6	201	Goldblume	2013-01-17	1	1	2	3	1	2	3	2	3	3	3	4	4	4	2	2	2	2	1	1	1	1	2	1	1
Gruppe2	8	201	Goldblume	2013-01-17	2	3	2	1	1	2	2	3	3	1	2	3	4	2	2	1	1	2	1	1	1	2	1	2	2
Gruppe2	9	201	Goldblume	2013-01-17	1	4	2	3	1	4	2	3	3	2	2	3	4	4	2	2	2	2	2	2	2	2	3	2	3
Gruppe2	10	201	Goldblume	2013-01-17	1	3	2	3	1	2	2	2	3	2	3	3	4	4	4	4	4	3	3	2	2	2	2	2	4
Gruppe2	11	201	Goldblume	2013-01-17	#NULL!	4	2	1	1	3	2	3	3	2	2	3	4	3	2	2	3	2	2	2	2	3	2	2	2
Gruppe2	13	201	Goldblume	2013-01-17	2	4	1	2	2	4	2	2	2	2	3	3	4	4	4	4	4	3	3	4	4	3	3	4	4
Gruppe2	14	201	Goldblume	2013-01-17	2	2	1	1	1	2	2	2	3	3	3	3	1	2	1	2	2	1	2	1	1	2	2	2	4
Gruppe2	15	201	Goldblume	2013-01-17	2	5	1	2	1	4	2	3	3	2	2	3	4	3	2	2	3	2	1	1	2	2	3	2	2
Gruppe2	16	201	Goldblume	2013-01-17	2	1	2	1	1	2	2	3	2	2	1	4	3	4	5	2	2	2	1	2	2	1	1	1	2
Gruppe2	17	201	Goldblume	2013-01-17	2	3	1	2	1	4	2	2	3	3	2	3	1	1	2	1	1	1	1	1	1	1	1	1	3
Gruppe2	18	201	Goldblume	2013-01-17	2	3	2	2	1	4	2	3	3	2	3	3	1	1	1	2	2	1	2	1	1	1	1	1	2
Gruppe2	19	201	Goldblume	2013-01-17	1	3	1	2	1	2	2	2	3	3	2	3	3	1	1	1	1	1	1	1	1	1	1	1	1
Gruppe2	20	201	Goldblume	2013-01-17	2	2	1	2	1	3	2	3	3	2	2	3	4	3	3	3	3	3	3	3	3	3	3	3	3
Gruppe2	21	201	Goldblume	2013-01-17	2	5	1	3	2	1	1	1	2	1	1	3	4	2	2	2	2	3	3	1	2	2	3	2	2
Gruppe2	22	201	Goldblume	2013-01-17	2	5	1	2	1	2	2	3	3	1	2	3	4	4	4	2	4	4	4	4	2	4	4	4	1
Gruppe2	24	201	Goldblume	2013-01-17	2	4	1	1	2	2	2	2	2	2	2	3	4	2	2	3	4	3	2	2	2	2	2	2	3
Gruppe2	26	201	Goldblume	2013-01-17	1	3	1	1	2	1	1	1	1	2	3	4	3	2	2	2	2	2	1	1	1	3	1	1	4
Gruppe2	27	201	Goldblume	2013-01-17	2	4	1	1	1	4	3	4	3	2	2	3	1	2	2	2	2	2	2	1	1	1	1	1	1
Gruppe2	28	201	Goldblume	2013-01-17	1	4	2	2	2	2	2	3	4	2	3	3	4	2	2	2	2	2	1	1	1	2	2	2	2
Gruppe2	29	201	Goldblume	2013-01-17	2	3	2	3	1	2	3	3	3	1	3	3	4	4	2	2	3	3	2	3	2	3	2	2	2
Gruppe2	30	201	Goldblume	2013-01-17	2	3	1	3	1	2	2	3	3	2	2	3	1	1	1	2	3	2	1	1	1	1	1	1	2
Gruppe2	31	201	Goldblume	2013-01-17	2	4	1	2	1	4	2	2	3	1	3	3	3	2	4	4	4	4	4	3	2	2	3	2	2
Gruppe2	32	201	Goldblume	2013-01-17	2	2	2	2	1	2	3	3	3	3	2	3	1	2	2	3	3	2	2	2	2	2	1	1	2
Gruppe2	33	201	Goldblume	2013-01-17	1	1	2	3	2	1	2	2	2	1	2	3	4	2	4	4	3	4	4	4	4	3	3	4	2
Gruppe2	34	201	Goldblume	2013-01-17	2	1	1	3	1	2	5	3	3	2	1	3	1	5	4	5	3	2	4	3	2	2	4	3	4
Gruppe2	35	201	Goldblume	2013-01-17	2	3	1	3	1	4	2	3	3	2	2	3	4	3	3	3	3	3	3	2	2	2	3	2	3
Gruppe2	36	201	Goldblume	2013-01-17	2	5	2	3	1	1	2	2	3	2	1	3	4	2	2	2	3	3	1	1	2	2	2	2	3
Gruppe2	37	201	Goldblume	2013-01-17	1	4	2	2	2	4	2	2	2	3	2	3	4	3	4	3	3	2	1	1	2	2	2	1	4
Gruppe2	39	201	Goldblume	2013-01-17	1	5	2	1	1	3	3	4	3	2	3	3	3	2	2	1	2	2	1	1	1	2	1	2	2
Gruppe2	40	201	Goldblume	2013-01-17	1	4	1	2	1	4	2	3	3	2	2	3	4	3	3	2	3	2	2	2	2	2	3	2	3
Gruppe2	41	201	Goldblume	2013-01-17	2	3	1	1	1	3	3	3	3	3	2	3	4	1	1	3	3	2	2	1	2	1	1	1	3
Gruppe2	42	201	Goldblume	2013-01-17	1	2	1	2	1	3	3	4	4	3	2	3	4	4	2	2	1	1	1	2	1	2	1	2	1
Gruppe2	43	201	Goldblume	2013-01-17	1	3	1	2	1	2	2	2	2	3	2	3	4	4	2	2	2	2	2	2	2	3	3	2	2
Gruppe2	44	201	Goldblume	2013-01-17	2	1	2	3	1	4	2	2	3	3	2	4	4	3	2	4	2	2	1	1	2	1	1	1	1
Gruppe2	45	201	Goldblume	2013-01-17	1	1	2	2	1	2	2	2	3	1	2	3	4	1	2	3	2	2	2	1	1	3	2	1	2
Gruppe2	46	201	Goldblume	2013-01-17	2	3	2	2	2	1	1	1	1	1	1	3	4	2	3	3	3	2	2	2	2	2	3	2	3
Gruppe2	48	201	Goldblume	2013-01-17	1	1	2	1	1	4	3	3	3	3	2	3	1	4	2	2	4	2	2	3	2	2	2	3	4
Gruppe2	49	201	Goldblume	2013-01-17	2	1	1	3	1	3	3	4	3	2	2	3	4	4	2	4	4	4	2	3	2	2	2	2	2
Gruppe2	50	201	Goldblume	2013-01-17	1	4	2	3	1	4	3	4	4	3	3	3	4	3	3	3	3	2	2	2	2	3	3	3	2
Gruppe2	51	201	Goldblume	2013-01-17	1	3	2	3	1	4	2	2	2	2	1	3	4	1	2	2	2	1	1	1	2	2	2	2	1
Gruppe2	52	201	Goldblume	2013-01-17	2	2	2	2	1	2	2	1	3	1	1	3	4	2	2	3	4	2	2	2	1	1	1	1	2
Gruppe2	53	201	Goldblume	2013-01-17	2	2	1	2	1	2	2	3	3	3	1	3	4	4	4	4	3	4	4	5	2	2	3	2	4
Gruppe2	56	201	Goldblume	2013-01-17	2	2	2	3	2	2	2	3	2	2	1	3	4	2	2	2	2	2	2	1	1	2	2	1	4
Gruppe2	57	201	Goldblume	2013-01-17	1	4	1	2	1	4	2	2	3	1	1	3	4	2	3	2	4	2	2	1	2	1	2	2	4
Gruppe2	58	201	Goldblume	2013-01-17	2	2	2	1	1	2	3	3	3	3	2	3	4	3	3	2	2	2	1	2	1	2	2	2	2
Gruppe2	60	201	Goldblume	2013-01-17	1	3	2	1	1	2	3	3	3	3	2	3	4	3	2	3	2	3	2	2	2	2	2	3	2
Gruppe2	61	201	Goldblume	2013-01-17	1	3	2	3	1	2	2	3	3	1	2	4	4	4	2	2	2	3	3	2	2	2	3	4	4
Gruppe2	62	201	Goldblume	2013-01-17	2	4	1	2	1	2	2	3	2	1	2	3	4	2	3	3	3	3	3	4	4	3	3	3	2
Gruppe2	65	201	Goldblume	2013-01-17	2	3	1	2	1	4	2	3	3	2	2	3	4	2	3	2	2	2	1	1	2	2	2	2	3
Gruppe2	66	201	Goldblume	2013-01-17	2	2	1	2	1	2	2	2	3	1	2	3	1	2	1	1	1	1	1	1	2	1	2	1	2
Gruppe2	67	201	Goldblume	2013-01-17	2	4	2	3	1	2	3	3	4	3	1	3	3	2	2	2	2	1	1	1	1	2	1	1	2
Gruppe2	68	201	Goldblume	2013-01-17	2	2	#NULL!	1	2	2	2	2	1	1	2	3	4	2	1	2	2	2	1	1	2	2	1	1	2
Gruppe2	69	201	Goldblume	2013-01-17	1	3	2	3	1	2	3	3	3	2	2	3	4	2	2	3	3	2	1	2	2	3	3	2	3
Gruppe2	70	201	Goldblume	2013-01-17	1	3	2	1	2	1	2	2	2	3	3	4	4	1	5	4	4	2	2	2	1	1	1	1	2
Gruppe2	1	664	Naturastar	2013-01-17	2	2	1	2	1	1	2	3	2	2	2	3	4	3	2	2	3	3	3	2	2	3	3	3	2
Gruppe2	2	664	Naturastar	2013-01-17	2	4	1	1	1	1	3	2	3	1	3	3	4	3	4	4	4	3	3	2	3	3	3	3	2
Gruppe2	3	664	Naturastar	2013-01-17	2	3	2	2	1	2	2	3	2	1	1	3	3	2	3	1	3	2	1	2	3	2	2	3	4
Gruppe2	4	664	Naturastar	2013-01-17	1	3	2	1	1	2	3	4	3	3	1	3	1	4	2	2	2	1	1	1	3	2	2	1	2
Gruppe2	5	664	Naturastar	2013-01-17	2	2	1	3	1	2	2	2	3	1	2	3	1	1	2	4	1	3	2	2	2	1	1	3	1
Gruppe2	6	664	Naturastar	2013-01-17	1	1	2	3	1	2	3	2	3	3	3	4	4	3	3	3	4	2	4	2	1	4	3	4	2
Gruppe2	8	664	Naturastar	2013-01-17	2	3	2	1	1	2	2	3	3	1	2	3	4	2	2	3	2	2	1	2	1	2	1	2	2
Gruppe2	9	664	Naturastar	2013-01-17	1	4	2	3	1	4	2	3	3	2	2	3	4	3	3	3	3	2	2	2	2	3	3	2	2
Gruppe2	10	664	Naturastar	2013-01-17	1	3	2	3	1	2	2	2	3	2	3	3	4	2	2	2	2	2	2	1	2	1	2	1	2
Gruppe2	11	664	Naturastar	2013-01-17	#NULL!	4	2	1	1	3	2	3	3	2	2	3	4	2	4	3	4	4	3	3	2	2	3	2	2
Gruppe2	13	664	Naturastar	2013-01-17	2	4	1	2	2	4	2	2	2	2	3	3	4	2	2	2	2	1	1	3	4	2	3	3	4
Gruppe2	14	664	Naturastar	2013-01-17	2	2	1	1	1	2	2	2	3	3	3	3	1	1	2	2	3	2	4	1	2	1	2	2	3
Gruppe2	15	664	Naturastar	2013-01-17	2	5	1	2	1	4	2	3	3	2	2	3	4	4	3	3	2	2	1	1	2	2	2	1	3
Gruppe2	16	664	Naturastar	2013-01-17	2	1	2	1	1	2	2	3	2	2	1	4	3	4	1	1	4	4	1	2	2	4	1	4	4
Gruppe2	17	664	Naturastar	2013-01-17	2	3	1	2	1	4	2	2	3	3	2	3	1	1	2	1	1	1	1	1	1	1	1	1	3
Gruppe2	18	664	Naturastar	2013-01-17	2	3	2	2	1	4	2	3	3	2	3	3	1	1	1	1	1	1	1	1	1	1	1	1	1
Gruppe2	19	664	Naturastar	2013-01-17	1	3	1	2	1	2	2	2	3	3	2	3	3	1	1	1	1	1	1	1	1	1	1	1	1
Gruppe2	20	664	Naturastar	2013-01-17	2	2	1	2	1	3	2	3	3	2	2	3	4	3	3	3	3	3	3	3	3	3	3	3	3
Gruppe2	21	664	Naturastar	2013-01-17	2	5	1	3	2	1	1	1	2	1	1	3	4	2	4	4	4	3	3	2	2	3	3	3	4
Gruppe2	22	664	Naturastar	2013-01-17	2	5	1	2	1	2	2	3	3	1	2	3	4	2	2	2	4	2	1	1	2	1	2	1	4
Gruppe2	24	664	Naturastar	2013-01-17	2	4	1	1	2	2	2	2	2	2	2	3	4	2	3	2	4	2	2	2	3	3	2	2	3
Gruppe2	26	664	Naturastar	2013-01-17	1	3	1	1	2	1	1	1	1	2	3	4	3	2	1	2	1	1	1	1	1	2	3	2	3
Gruppe2	27	664	Naturastar	2013-01-17	2	4	1	1	1	4	3	4	3	2	2	3	1	3	3	2	2	2	2	1	1	1	1	1	1
Gruppe2	28	664	Naturastar	2013-01-17	1	4	2	2	2	2	2	3	4	2	3	3	4	2	1	2	2	1	1	1	1	1	1	2	3
Gruppe2	29	664	Naturastar	2013-01-17	2	3	2	3	1	2	3	3	3	1	3	3	4	2	2	3	3	3	2	3	2	2	2	3	2
Gruppe2	30	664	Naturastar	2013-01-17	2	3	1	3	1	2	2	3	3	2	2	3	1	1	2	2	3	4	1	1	1	1	1	1	1
Gruppe2	31	664	Naturastar	2013-01-17	2	4	1	2	1	4	2	2	3	1	3	3	3	3	2	2	2	2	3	2	2	2	2	2	2
Gruppe2	32	664	Naturastar	2013-01-17	2	2	2	2	1	2	3	3	3	3	2	3	1	2	2	2	2	2	1	1	1	1	1	1	2
Gruppe2	33	664	Naturastar	2013-01-17	1	1	2	3	2	1	2	2	2	1	2	3	4	4	2	2	2	2	1	1	2	2	2	2	1
Gruppe2	34	664	Naturastar	2013-01-17	2	1	1	3	1	2	5	3	3	2	1	3	1	4	2	2	4	2	2	2	1	1	2	2	3
Gruppe2	35	664	Naturastar	2013-01-17	2	3	1	3	1	4	2	3	3	2	2	3	4	2	2	3	2	3	3	3	2	2	3	2	3
Gruppe2	36	664	Naturastar	2013-01-17	2	5	2	3	1	1	2	2	3	2	1	3	4	2	2	3	3	2	1	1	1	2	2	2	3
Gruppe2	37	664	Naturastar	2013-01-17	1	4	2	2	2	4	2	2	2	3	2	3	4	2	3	3	2	1	1	1	2	2	1	2	4
Gruppe2	39	664	Naturastar	2013-01-17	1	5	2	1	1	3	3	4	3	2	3	3	3	2	2	2	1	1	1	1	2	2	1	2	2
Gruppe2	40	664	Naturastar	2013-01-17	1	4	1	2	1	4	2	3	3	2	2	3	4	3	2	2	3	1	1	1	2	2	2	2	3
Gruppe2	41	664	Naturastar	2013-01-17	2	3	1	1	1	3	3	3	3	3	2	3	4	1	1	3	3	2	2	1	2	1	1	1	3
Gruppe2	42	664	Naturastar	2013-01-17	1	2	1	2	1	3	3	4	4	3	2	3	4	2	1	2	1	2	1	1	1	2	1	2	2
Gruppe2	43	664	Naturastar	2013-01-17	1	3	1	2	1	2	2	2	2	3	2	3	4	4	3	3	3	4	4	4	4	3	4	3	3
Gruppe2	44	664	Naturastar	2013-01-17	2	1	2	3	1	4	2	2	3	3	2	4	4	1	2	2	3	2	1	1	2	1	1	2	2
Gruppe2	45	664	Naturastar	2013-01-17	1	1	2	2	1	2	2	2	3	1	2	3	4	1	1	3	3	1	2	1	1	3	3	3	2
Gruppe2	46	664	Naturastar	2013-01-17	2	3	2	2	2	1	1	1	1	1	1	3	4	3	3	3	3	3	3	3	2	3	3	3	3
Gruppe2	48	664	Naturastar	2013-01-17	1	1	2	1	1	4	3	3	3	3	2	3	1	3	4	3	3	4	4	4	4	3	2	4	4
Gruppe2	49	664	Naturastar	2013-01-17	2	1	1	3	1	3	3	4	3	2	2	3	4	1	1	1	2	2	2	3	2	2	2	1	1
Gruppe2	50	664	Naturastar	2013-01-17	1	4	2	3	1	4	3	4	4	3	3	3	4	3	3	4	3	2	2	2	2	3	3	2	2
Gruppe2	51	664	Naturastar	2013-01-17	1	3	2	3	1	4	2	2	2	2	1	3	4	2	2	1	2	2	1	1	2	2	2	2	2
Gruppe2	52	664	Naturastar	2013-01-17	2	2	2	2	1	2	2	1	3	1	1	3	4	2	3	4	4	2	4	2	1	2	1	1	3
Gruppe2	53	664	Naturastar	2013-01-17	2	2	1	2	1	2	2	3	3	3	1	3	4	3	3	2	2	2	1	2	1	2	3	2	5
Gruppe2	56	664	Naturastar	2013-01-17	2	2	2	3	2	2	2	3	2	2	1	3	4	1	4	4	4	4	5	2	1	1	2	2	2
Gruppe2	57	664	Naturastar	2013-01-17	1	4	1	2	1	4	2	2	3	1	1	3	4	2	1	3	1	2	1	1	1	1	2	1	2
Gruppe2	58	664	Naturastar	2013-01-17	2	2	2	1	1	2	3	3	3	3	2	3	4	3	4	4	3	3	3	2	1	3	3	3	3
Gruppe2	60	664	Naturastar	2013-01-17	1	3	2	1	1	2	3	3	3	3	2	3	4	3	4	4	4	4	4	2	2	3	4	3	3
Gruppe2	61	664	Naturastar	2013-01-17	1	3	2	3	1	2	2	3	3	1	2	4	4	2	1	2	2	3	1	3	1	3	2	2	2
Gruppe2	62	664	Naturastar	2013-01-17	2	4	1	2	1	2	2	3	2	1	2	3	4	3	3	4	3	3	3	4	4	3	3	3	2
Gruppe2	65	664	Naturastar	2013-01-17	2	3	1	2	1	4	2	3	3	2	2	3	4	4	4	4	3	2	2	3	2	2	2	2	3
Gruppe2	66	664	Naturastar	2013-01-17	2	2	1	2	1	2	2	2	3	1	2	3	1	4	2	2	2	4	2	2	1	2	2	4	4
Gruppe2	67	664	Naturastar	2013-01-17	2	4	2	3	1	2	3	3	4	3	1	3	3	1	2	2	2	1	1	1	1	2	1	1	2
Gruppe2	68	664	Naturastar	2013-01-17	2	2	2	1	2	2	2	2	1	1	2	3	4	2	2	1	2	2	1	1	2	2	1	1	2
Gruppe2	69	664	Naturastar	2013-01-17	1	3	2	3	1	2	3	3	3	2	2	3	4	3	3	3	2	2	1	2	2	2	3	3	4
Gruppe2	70	664	Naturastar	2013-01-17	1	3	2	1	2	1	2	2	2	3	3	4	4	1	4	1	2	3	1	1	1	1	1	1	2
