# Supplementary material for: Development and Application of a Test for Food-Induced Emotions
Source: PLoS One. 2016 Nov 18;11(11):e0165991. doi: 10.1371/journal.pone.0165991 (PMC5115674; doi:10.1371/journal.pone.0165991)
Supplement: S3 Dataset — (XLSX) [file pone.0165991.s003.xlsx]

## Sheet: hedonic test_Gruppe1
Gruppe	PersonenID	ProduktNr	Produkt	Datum	Geschlecht	Alter	Haushalt	Schulabschluss	Bio_Konventionell	Bio_kaufen	Verzehr_Biogemüse	Verzehr_Biomilch	Verzehr_Biobackwaren	Methoden_Entspannung	Konstitution	Alkohol	Rauchen	Sensorik1	Sensorik2	Sensorik3	Sensorik4	Sensorik5	filter_$
Gruppe1	1	331	Adelholzer Glas	2012-11-27	2	2	1	2	1	1	2	3	2	2	2	3	4	4	5	5	5	5	0
Gruppe1	2	331	Adelholzer Glas	2012-11-27	2	4	1	1	1	1	3	2	3	1	3	3	4	5	6	6	7	6	0
Gruppe1	3	331	Adelholzer Glas	2012-11-27	2	3	2	2	1	2	2	3	2	1	1	3	3	6	5	5	5	5	0
Gruppe1	4	331	Adelholzer Glas	2012-11-27	1	3	2	1	1	2	3	4	3	3	1	3	1	7	7	6	7	7	0
Gruppe1	5	331	Adelholzer Glas	2012-11-27	2	2	1	3	1	2	2	2	3	1	2	3	1	6	6	6	6	6	0
Gruppe1	6	331	Adelholzer Glas	2012-11-27	1	1	2	3	1	2	3	2	3	3	3	4	4	6	7	6	6	6	0
Gruppe1	7	331	Adelholzer Glas	2012-11-27	1	2	1	2	1	3	2	2	3	2	2	3	1	4	4	5	5	5	0
Gruppe1	8	331	Adelholzer Glas	2012-11-27	2	3	2	1	1	2	2	3	3	1	2	3	4	6	5	7	7	5	0
Gruppe1	9	331	Adelholzer Glas	2012-11-27	1	4	2	3	1	4	2	3	3	2	2	3	4	6	5	5	4	5	0
Gruppe1	10	331	Adelholzer Glas	2012-11-27	1	3	2	3	1	2	2	2	3	2	3	3	4	6	5	5	5	5	0
Gruppe1	11	331	Adelholzer Glas	2012-11-27	1	4	2	1	1	3	2	3	3	2	2	3	4	6	4	6	7	6	0
Gruppe1	12	331	Adelholzer Glas	2012-11-27	1	1	1	3	1	3	2	2	3	2	2	4	4	3	4	3	4	3	0
Gruppe1	13	331	Adelholzer Glas	2012-11-27	2	4	1	2	2	4	2	2	2	2	3	3	4	5	5	3	3	4	0
Gruppe1	14	331	Adelholzer Glas	2012-11-27	2	2	1	1	1	2	2	2	3	3	3	3	1	7	7	4	5	5	0
Gruppe1	15	331	Adelholzer Glas	2012-11-27	2	5	1	2	1	4	2	3	3	2	2	3	4	5	5	6	7	6	0
Gruppe1	16	331	Adelholzer Glas	2012-11-27	2	1	2	1	1	2	2	3	2	2	1	4	3	6	4	5	5	5	0
Gruppe1	17	331	Adelholzer Glas	2012-11-27	2	3	1	2	1	4	2	2	3	3	2	3	1	#NULL!	#NULL!	#NULL!	#NULL!	#NULL!	0
Gruppe1	18	331	Adelholzer Glas	2012-11-27	2	3	2	2	1	4	2	3	3	2	3	3	1	7	6	5	4	5	0
Gruppe1	19	331	Adelholzer Glas	2012-11-27	1	3	1	2	1	2	2	2	3	3	2	3	3	7	5	6	6	6	0
Gruppe1	20	331	Adelholzer Glas	2012-11-27	2	2	1	2	1	3	2	3	3	2	2	3	4	5	5	4	5	4	0
Gruppe1	21	331	Adelholzer Glas	2012-11-27	2	5	1	3	2	1	1	1	2	1	1	3	4	5	5	4	4	4	0
Gruppe1	22	331	Adelholzer Glas	2012-11-27	2	5	1	2	1	2	2	3	3	1	2	3	4	6	6	6	6	6	0
Gruppe1	23	331	Adelholzer Glas	2012-11-27	2	5	1	2	1	2	3	3	3	1	2	4	4	6	6	6	6	6	0
Gruppe1	24	331	Adelholzer Glas	2012-11-27	2	4	1	1	2	2	2	2	2	2	2	3	4	6	5	5	6	5	0
Gruppe1	25	331	Adelholzer Glas	2012-11-27	2	3	2	1	2	4	2	2	2	1	2	3	4	7	7	6	4	5	0
Gruppe1	26	331	Adelholzer Glas	2012-11-27	1	3	1	1	2	1	1	1	1	2	3	4	3	6	5	4	4	4	0
Gruppe1	27	331	Adelholzer Glas	2012-11-27	2	4	1	1	1	4	3	4	3	2	2	3	1	4	5	5	5	5	0
Gruppe1	28	331	Adelholzer Glas	2012-11-27	1	4	2	2	2	2	2	3	4	2	3	3	4	7	6	4	6	5	0
Gruppe1	29	331	Adelholzer Glas	2012-11-27	2	3	2	3	1	2	3	3	3	1	3	3	4	7	7	5	3	4	0
Gruppe1	30	331	Adelholzer Glas	2012-11-27	2	3	1	3	1	2	2	3	3	2	2	3	1	6	4	5	5	5	0
Gruppe1	31	331	Adelholzer Glas	2012-11-27	2	4	1	2	1	4	2	2	3	1	3	3	3	5	5	4	5	5	0
Gruppe1	32	331	Adelholzer Glas	2012-11-27	2	2	2	2	1	2	3	3	3	3	2	3	1	5	4	3	3	4	0
Gruppe1	33	331	Adelholzer Glas	2012-11-27	1	1	2	3	2	1	2	2	2	1	2	3	4	5	5	4	3	3	0
Gruppe1	34	331	Adelholzer Glas	2012-11-27	2	1	1	3	1	2	5	3	3	2	1	3	1	5	4	4	4	4	0
Gruppe1	35	331	Adelholzer Glas	2012-11-27	2	3	1	3	1	4	2	3	3	2	2	3	4	6	6	7	5	6	0
Gruppe1	36	331	Adelholzer Glas	2012-11-27	2	5	2	3	1	1	2	2	3	2	1	3	4	6	5	5	5	5	0
Gruppe1	37	331	Adelholzer Glas	2012-11-27	1	4	2	2	2	4	2	2	2	3	2	3	4	4	4	5	5	4	0
Gruppe1	38	331	Adelholzer Glas	2012-11-27	1	1	1	3	1	4	3	4	3	3	2	3	2	5	4	4	4	4	0
Gruppe1	39	331	Adelholzer Glas	2012-11-27	1	5	2	1	1	3	3	4	3	2	3	3	3	6	6	6	6	7	0
Gruppe1	40	331	Adelholzer Glas	2012-11-27	1	4	1	2	1	4	2	3	3	2	2	3	4	6	4	4	5	4	0
Gruppe1	41	331	Adelholzer Glas	2012-11-27	2	3	1	1	1	3	3	3	3	3	2	3	4	7	6	6	6	6	0
Gruppe1	42	331	Adelholzer Glas	2012-11-27	1	2	1	2	1	3	3	4	4	3	2	3	4	7	6	5	5	5	0
Gruppe1	43	331	Adelholzer Glas	2012-11-27	1	3	1	2	1	2	2	2	2	3	2	3	4	5	5	6	5	5	0
Gruppe1	44	331	Adelholzer Glas	2012-11-27	2	1	2	3	1	4	2	2	3	3	2	4	4	5	4	5	5	5	0
Gruppe1	45	331	Adelholzer Glas	2012-11-27	1	1	2	2	1	2	2	2	3	1	2	3	4	5	5	5	5	5	0
Gruppe1	46	331	Adelholzer Glas	2012-11-27	2	3	2	2	2	1	1	1	1	1	1	3	4	#NULL!	#NULL!	#NULL!	#NULL!	#NULL!	0
Gruppe1	47	331	Adelholzer Glas	2012-11-27	2	3	1	3	1	3	2	3	2	3	3	3	1	5	5	5	5	5	0
Gruppe1	48	331	Adelholzer Glas	2012-11-27	1	1	2	1	1	4	3	3	3	3	2	3	1	7	7	7	7	7	0
Gruppe1	49	331	Adelholzer Glas	2012-11-27	2	1	1	3	1	3	3	4	3	2	2	3	4	6	5	4	4	4	0
Gruppe1	50	331	Adelholzer Glas	2012-11-27	1	4	2	3	1	4	3	4	4	3	3	3	4	7	7	6	6	6	0
Gruppe1	51	331	Adelholzer Glas	2012-11-27	1	3	2	3	1	4	2	2	2	2	1	3	4	7	7	5	5	6	0
Gruppe1	52	331	Adelholzer Glas	2012-11-27	2	2	2	2	1	2	2	1	3	1	1	3	4	7	7	4	7	5	0
Gruppe1	53	331	Adelholzer Glas	2012-11-27	2	2	1	2	1	2	2	3	3	3	1	3	4	6	5	5	5	5	0
Gruppe1	56	331	Adelholzer Glas	2012-11-27	2	2	2	3	2	2	2	3	2	2	1	3	4	6	5	5	6	6	0
Gruppe1	57	331	Adelholzer Glas	2012-11-27	1	4	1	2	1	4	2	2	3	1	1	3	4	#NULL!	#NULL!	#NULL!	#NULL!	#NULL!	0
Gruppe1	58	331	Adelholzer Glas	2012-11-27	2	2	2	1	1	2	3	3	3	3	2	3	4	7	7	7	7	7	0
Gruppe1	59	331	Adelholzer Glas	2012-11-27	2	2	2	3	1	2	2	3	3	2	3	3	4	7	6	5	5	5	0
Gruppe1	60	331	Adelholzer Glas	2012-11-27	1	3	2	1	1	2	3	3	3	3	2	3	4	5	5	5	5	5	0
Gruppe1	61	331	Adelholzer Glas	2012-11-27	1	3	2	3	1	2	2	3	3	1	2	4	4	6	6	5	5	5	0
Gruppe1	62	331	Adelholzer Glas	2012-11-27	2	4	1	2	1	2	2	3	2	1	2	3	4	4	4	3	3	3	0
Gruppe1	63	331	Adelholzer Glas	2012-11-27	1	4	2	2	1	4	2	2	2	2	3	3	3	5	6	7	4	5	0
Gruppe1	64	331	Adelholzer Glas	2012-11-27	1	1	2	2	1	2	2	2	3	3	3	3	4	7	6	5	4	5	0
Gruppe1	65	331	Adelholzer Glas	2012-11-27	2	3	1	2	1	4	2	3	3	2	2	3	4	6	6	6	6	6	0
Gruppe1	66	331	Adelholzer Glas	2012-11-27	2	2	1	2	1	2	2	2	3	1	2	3	1	3	7	5	5	5	0
Gruppe1	67	331	Adelholzer Glas	2012-11-27	2	4	2	3	1	2	3	3	4	3	1	3	3	6	6	5	5	5	0
Gruppe1	68	331	Adelholzer Glas	2012-11-27	2	2	#NULL!	1	2	2	2	2	1	1	2	3	4	6	6	6	6	6	0
Gruppe1	69	331	Adelholzer Glas	2012-11-27	1	3	2	3	1	2	3	3	3	2	2	3	4	6	6	5	4	5	0
Gruppe1	70	331	Adelholzer Glas	2012-11-27	1	3	2	1	2	1	2	2	2	3	3	4	4	5	5	6	6	6	0
Gruppe1	1	331	Adelholzer Glas	2013-01-09	2	2	1	2	1	1	2	3	2	2	2	3	4	5	5	4	4	4	0
Gruppe1	2	331	Adelholzer Glas	2013-01-09	2	4	1	1	1	1	3	2	3	1	3	3	4	5	5	5	5	5	0
Gruppe1	3	331	Adelholzer Glas	2013-01-09	2	3	2	2	1	2	2	3	2	1	1	3	3	5	5	5	5	5	0
Gruppe1	4	331	Adelholzer Glas	2013-01-09	1	3	2	1	1	2	3	4	3	3	1	3	1	7	7	7	7	7	0
Gruppe1	5	331	Adelholzer Glas	2013-01-09	2	2	1	3	1	2	2	2	3	1	2	3	1	5	5	5	5	5	0
Gruppe1	6	331	Adelholzer Glas	2013-01-09	1	1	2	3	1	2	3	2	3	3	3	4	4	6	6	5	5	5	0
Gruppe1	7	331	Adelholzer Glas	2013-01-09	1	2	1	2	1	3	2	2	3	2	2	3	1	5	4	4	5	4	0
Gruppe1	8	331	Adelholzer Glas	2013-01-09	2	3	2	1	1	2	2	3	3	1	2	3	4	6	6	4	5	5	0
Gruppe1	9	331	Adelholzer Glas	2013-01-09	1	4	2	3	1	4	2	3	3	2	2	3	4	6	5	5	4	5	0
Gruppe1	10	331	Adelholzer Glas	2013-01-09	1	3	2	3	1	2	2	2	3	2	3	3	4	5	5	5	5	5	0
Gruppe1	11	331	Adelholzer Glas	2013-01-09	1	4	2	1	1	3	2	3	3	2	2	3	4	6	5	5	5	5	0
Gruppe1	12	331	Adelholzer Glas	2013-01-09	1	1	1	3	1	3	2	2	3	2	2	4	4	4	6	4	5	5	0
Gruppe1	13	331	Adelholzer Glas	2013-01-09	2	4	1	2	2	4	2	2	2	2	3	3	4	4	4	4	5	5	0
Gruppe1	14	331	Adelholzer Glas	2013-01-09	2	2	1	1	1	2	2	2	3	3	3	3	1	7	7	5	5	5	0
Gruppe1	15	331	Adelholzer Glas	2013-01-09	2	5	1	2	1	4	2	3	3	2	2	3	4	5	4	4	5	5	0
Gruppe1	16	331	Adelholzer Glas	2013-01-09	2	1	2	1	1	2	2	3	2	2	1	4	3	6	6	6	6	6	0
Gruppe1	17	331	Adelholzer Glas	2013-01-09	2	3	1	2	1	4	2	2	3	3	2	3	1	#NULL!	#NULL!	#NULL!	#NULL!	#NULL!	0
Gruppe1	18	331	Adelholzer Glas	2013-01-09	2	3	2	2	1	4	2	3	3	2	3	3	1	6	6	7	7	7	0
Gruppe1	19	331	Adelholzer Glas	2013-01-09	1	3	1	2	1	2	2	2	3	3	2	3	3	6	5	6	6	6	0
Gruppe1	20	331	Adelholzer Glas	2013-01-09	2	2	1	2	1	3	2	3	3	2	2	3	4	4	3	5	5	5	0
Gruppe1	21	331	Adelholzer Glas	2013-01-09	2	5	1	3	2	1	1	1	2	1	1	3	4	4	4	4	4	4	0
Gruppe1	22	331	Adelholzer Glas	2013-01-09	2	5	1	2	1	2	2	3	3	1	2	3	4	5	5	4	4	4	0
Gruppe1	23	331	Adelholzer Glas	2013-01-09	2	5	1	2	1	2	3	3	3	1	2	4	4	5	5	5	5	5	0
Gruppe1	24	331	Adelholzer Glas	2013-01-09	2	4	1	1	2	2	2	2	2	2	2	3	4	5	5	5	5	5	0
Gruppe1	25	331	Adelholzer Glas	2013-01-09	2	3	2	1	2	4	2	2	2	1	2	3	4	4	5	3	4	3	0
Gruppe1	26	331	Adelholzer Glas	2013-01-09	1	3	1	1	2	1	1	1	1	2	3	4	3	5	5	4	4	4	0
Gruppe1	27	331	Adelholzer Glas	2013-01-09	2	4	1	1	1	4	3	4	3	2	2	3	1	5	5	5	5	5	0
Gruppe1	28	331	Adelholzer Glas	2013-01-09	1	4	2	2	2	2	2	3	4	2	3	3	4	6	5	4	4	4	0
Gruppe1	29	331	Adelholzer Glas	2013-01-09	2	3	2	3	1	2	3	3	3	1	3	3	4	7	7	7	7	7	0
Gruppe1	30	331	Adelholzer Glas	2013-01-09	2	3	1	3	1	2	2	3	3	2	2	3	1	5	4	4	4	4	0
Gruppe1	31	331	Adelholzer Glas	2013-01-09	2	4	1	2	1	4	2	2	3	1	3	3	3	5	5	5	5	5	0
Gruppe1	32	331	Adelholzer Glas	2013-01-09	2	2	2	2	1	2	3	3	3	3	2	3	1	4	4	5	5	4	0
Gruppe1	33	331	Adelholzer Glas	2013-01-09	1	1	2	3	2	1	2	2	2	1	2	3	4	4	4	5	4	4	0
Gruppe1	34	331	Adelholzer Glas	2013-01-09	2	1	1	3	1	2	5	3	3	2	1	3	1	5	4	4	4	4	0
Gruppe1	35	331	Adelholzer Glas	2013-01-09	2	3	1	3	1	4	2	3	3	2	2	3	4	5	5	6	5	5	0
Gruppe1	36	331	Adelholzer Glas	2013-01-09	2	5	2	3	1	1	2	2	3	2	1	3	4	6	6	5	5	5	0
Gruppe1	37	331	Adelholzer Glas	2013-01-09	1	4	2	2	2	4	2	2	2	3	2	3	4	4	5	5	5	5	0
Gruppe1	38	331	Adelholzer Glas	2013-01-09	1	1	1	3	1	4	3	4	3	3	2	3	2	5	5	5	5	5	0
Gruppe1	39	331	Adelholzer Glas	2013-01-09	1	5	2	1	1	3	3	4	3	2	3	3	3	#NULL!	#NULL!	#NULL!	#NULL!	#NULL!	0
Gruppe1	40	331	Adelholzer Glas	2013-01-09	1	4	1	2	1	4	2	3	3	2	2	3	4	6	5	3	6	5	0
Gruppe1	41	331	Adelholzer Glas	2013-01-09	2	3	1	1	1	3	3	3	3	3	2	3	4	7	7	5	4	5	0
Gruppe1	42	331	Adelholzer Glas	2013-01-09	1	2	1	2	1	3	3	4	4	3	2	3	4	5	5	4	4	4	0
Gruppe1	43	331	Adelholzer Glas	2013-01-09	1	3	1	2	1	2	2	2	2	3	2	3	4	5	5	5	5	5	0
Gruppe1	44	331	Adelholzer Glas	2013-01-09	2	1	2	3	1	4	2	2	3	3	2	4	4	5	5	5	5	5	0
Gruppe1	45	331	Adelholzer Glas	2013-01-09	1	1	2	2	1	2	2	2	3	1	2	3	4	5	5	5	5	5	0
Gruppe1	46	331	Adelholzer Glas	2013-01-09	2	3	2	2	2	1	1	1	1	1	1	3	4	#NULL!	#NULL!	#NULL!	#NULL!	#NULL!	0
Gruppe1	47	331	Adelholzer Glas	2013-01-09	2	3	1	3	1	3	2	3	2	3	3	3	1	5	5	5	5	5	0
Gruppe1	48	331	Adelholzer Glas	2013-01-09	1	1	2	1	1	4	3	3	3	3	2	3	1	7	7	7	7	7	0
Gruppe1	49	331	Adelholzer Glas	2013-01-09	2	1	1	3	1	3	3	4	3	2	2	3	4	5	5	5	5	5	0
Gruppe1	50	331	Adelholzer Glas	2013-01-09	1	4	2	3	1	4	3	4	4	3	3	3	4	7	7	7	7	7	0
Gruppe1	51	331	Adelholzer Glas	2013-01-09	1	3	2	3	1	4	2	2	2	2	1	3	4	7	7	7	7	7	0
Gruppe1	52	331	Adelholzer Glas	2013-01-09	2	2	2	2	1	2	2	1	3	1	1	3	4	7	7	7	7	7	0
Gruppe1	53	331	Adelholzer Glas	2013-01-09	2	2	1	2	1	2	2	3	3	3	1	3	4	6	5	6	6	6	0
Gruppe1	56	331	Adelholzer Glas	2013-01-09	2	2	2	3	2	2	2	3	2	2	1	3	4	5	5	6	6	5	0
Gruppe1	57	331	Adelholzer Glas	2013-01-09	1	4	1	2	1	4	2	2	3	1	1	3	4	#NULL!	#NULL!	#NULL!	#NULL!	#NULL!	0
Gruppe1	58	331	Adelholzer Glas	2013-01-09	2	2	2	1	1	2	3	3	3	3	2	3	4	4	4	2	3	2	0
Gruppe1	59	331	Adelholzer Glas	2013-01-09	2	2	2	3	1	2	2	3	3	2	3	3	4	6	6	6	6	6	0
Gruppe1	60	331	Adelholzer Glas	2013-01-09	1	3	2	1	1	2	3	3	3	3	2	3	4	5	4	4	4	4	0
Gruppe1	61	331	Adelholzer Glas	2013-01-09	1	3	2	3	1	2	2	3	3	1	2	4	4	5	5	5	5	5	0
Gruppe1	62	331	Adelholzer Glas	2013-01-09	2	4	1	2	1	2	2	3	2	1	2	3	4	5	5	5	5	5	0
Gruppe1	63	331	Adelholzer Glas	2013-01-09	1	4	2	2	1	4	2	2	2	2	3	3	3	#NULL!	#NULL!	#NULL!	#NULL!	#NULL!	0
Gruppe1	64	331	Adelholzer Glas	2013-01-09	1	1	2	2	1	2	2	2	3	3	3	3	4	6	5	7	7	6	0
Gruppe1	65	331	Adelholzer Glas	2013-01-09	2	3	1	2	1	4	2	3	3	2	2	3	4	6	6	6	5	6	0
Gruppe1	66	331	Adelholzer Glas	2013-01-09	2	2	1	2	1	2	2	2	3	1	2	3	1	3	5	3	4	4	0
Gruppe1	67	331	Adelholzer Glas	2013-01-09	2	4	2	3	1	2	3	3	4	3	1	3	3	6	5	6	6	6	0
Gruppe1	68	331	Adelholzer Glas	2013-01-09	2	2	#NULL!	1	2	2	2	2	1	1	2	3	4	7	7	6	6	6	0
Gruppe1	69	331	Adelholzer Glas	2013-01-09	1	3	2	3	1	2	3	3	3	2	2	3	4	6	6	5	4	5	0
Gruppe1	70	331	Adelholzer Glas	2013-01-09	1	3	2	1	2	1	2	2	2	3	3	4	4	5	5	5	5	5	0
Gruppe1	1	950	Adelholzer Plastik	2012-11-27	2	2	1	2	1	1	2	3	2	2	2	3	4	4	5	5	4	4	0
Gruppe1	2	950	Adelholzer Plastik	2012-11-27	2	4	1	1	1	1	3	2	3	1	3	3	4	6	5	6	6	6	0
Gruppe1	3	950	Adelholzer Plastik	2012-11-27	2	3	2	2	1	2	2	3	2	1	1	3	3	6	6	6	5	6	0
Gruppe1	4	950	Adelholzer Plastik	2012-11-27	1	3	2	1	1	2	3	4	3	3	1	3	1	7	7	7	7	7	0
Gruppe1	5	950	Adelholzer Plastik	2012-11-27	2	2	1	3	1	2	2	2	3	1	2	3	1	6	6	6	5	6	0
Gruppe1	6	950	Adelholzer Plastik	2012-11-27	1	1	2	3	1	2	3	2	3	3	3	4	4	6	6	5	5	5	0
Gruppe1	7	950	Adelholzer Plastik	2012-11-27	1	2	1	2	1	3	2	2	3	2	2	3	1	4	4	5	5	5	0
Gruppe1	8	950	Adelholzer Plastik	2012-11-27	2	3	2	1	1	2	2	3	3	1	2	3	4	5	5	4	5	4	0
Gruppe1	9	950	Adelholzer Plastik	2012-11-27	1	4	2	3	1	4	2	3	3	2	2	3	4	5	6	5	5	5	0
Gruppe1	10	950	Adelholzer Plastik	2012-11-27	1	3	2	3	1	2	2	2	3	2	3	3	4	5	5	5	5	5	0
Gruppe1	11	950	Adelholzer Plastik	2012-11-27	1	4	2	1	1	3	2	3	3	2	2	3	4	6	4	4	4	5	0
Gruppe1	12	950	Adelholzer Plastik	2012-11-27	1	1	1	3	1	3	2	2	3	2	2	4	4	5	4	5	6	5	0
Gruppe1	13	950	Adelholzer Plastik	2012-11-27	2	4	1	2	2	4	2	2	2	2	3	3	4	5	5	5	5	5	0
Gruppe1	14	950	Adelholzer Plastik	2012-11-27	2	2	1	1	1	2	2	2	3	3	3	3	1	7	7	5	6	6	0
Gruppe1	15	950	Adelholzer Plastik	2012-11-27	2	5	1	2	1	4	2	3	3	2	2	3	4	3	3	4	3	3	0
Gruppe1	16	950	Adelholzer Plastik	2012-11-27	2	1	2	1	1	2	2	3	2	2	1	4	3	6	5	5	5	5	0
Gruppe1	17	950	Adelholzer Plastik	2012-11-27	2	3	1	2	1	4	2	2	3	3	2	3	1	#NULL!	#NULL!	#NULL!	#NULL!	#NULL!	0
Gruppe1	18	950	Adelholzer Plastik	2012-11-27	2	3	2	2	1	4	2	3	3	2	3	3	1	6	6	7	7	7	0
Gruppe1	19	950	Adelholzer Plastik	2012-11-27	1	3	1	2	1	2	2	2	3	3	2	3	3	7	5	6	5	5	0
Gruppe1	20	950	Adelholzer Plastik	2012-11-27	2	2	1	2	1	3	2	3	3	2	2	3	4	5	5	6	5	5	0
Gruppe1	21	950	Adelholzer Plastik	2012-11-27	2	5	1	3	2	1	1	1	2	1	1	3	4	3	4	4	4	4	0
Gruppe1	22	950	Adelholzer Plastik	2012-11-27	2	5	1	2	1	2	2	3	3	1	2	3	4	6	6	6	6	6	0
Gruppe1	23	950	Adelholzer Plastik	2012-11-27	2	5	1	2	1	2	3	3	3	1	2	4	4	5	5	5	5	5	0
Gruppe1	24	950	Adelholzer Plastik	2012-11-27	2	4	1	1	2	2	2	2	2	2	2	3	4	6	6	5	5	5	0
Gruppe1	25	950	Adelholzer Plastik	2012-11-27	2	3	2	1	2	4	2	2	2	1	2	3	4	7	7	7	7	7	0
Gruppe1	26	950	Adelholzer Plastik	2012-11-27	1	3	1	1	2	1	1	1	1	2	3	4	3	7	7	7	7	7	0
Gruppe1	27	950	Adelholzer Plastik	2012-11-27	2	4	1	1	1	4	3	4	3	2	2	3	1	5	5	5	5	5	0
Gruppe1	28	950	Adelholzer Plastik	2012-11-27	1	4	2	2	2	2	2	3	4	2	3	3	4	7	5	6	6	6	0
Gruppe1	29	950	Adelholzer Plastik	2012-11-27	2	3	2	3	1	2	3	3	3	1	3	3	4	7	6	6	5	6	0
Gruppe1	30	950	Adelholzer Plastik	2012-11-27	2	3	1	3	1	2	2	3	3	2	2	3	1	6	3	4	4	4	0
Gruppe1	31	950	Adelholzer Plastik	2012-11-27	2	4	1	2	1	4	2	2	3	1	3	3	3	5	5	5	5	5	0
Gruppe1	32	950	Adelholzer Plastik	2012-11-27	2	2	2	2	1	2	3	3	3	3	2	3	1	4	5	4	4	4	0
Gruppe1	33	950	Adelholzer Plastik	2012-11-27	1	1	2	3	2	1	2	2	2	1	2	3	4	5	4	4	4	4	0
Gruppe1	34	950	Adelholzer Plastik	2012-11-27	2	1	1	3	1	2	5	3	3	2	1	3	1	5	4	4	4	4	0
Gruppe1	35	950	Adelholzer Plastik	2012-11-27	2	3	1	3	1	4	2	3	3	2	2	3	4	4	4	4	5	4	0
Gruppe1	36	950	Adelholzer Plastik	2012-11-27	2	5	2	3	1	1	2	2	3	2	1	3	4	5	6	5	5	5	0
Gruppe1	37	950	Adelholzer Plastik	2012-11-27	1	4	2	2	2	4	2	2	2	3	2	3	4	4	4	3	3	3	0
Gruppe1	38	950	Adelholzer Plastik	2012-11-27	1	1	1	3	1	4	3	4	3	3	2	3	2	5	5	5	6	5	0
Gruppe1	39	950	Adelholzer Plastik	2012-11-27	1	5	2	1	1	3	3	4	3	2	3	3	3	6	6	6	6	6	0
Gruppe1	40	950	Adelholzer Plastik	2012-11-27	1	4	1	2	1	4	2	3	3	2	2	3	4	5	5	5	6	5	0
Gruppe1	41	950	Adelholzer Plastik	2012-11-27	2	3	1	1	1	3	3	3	3	3	2	3	4	7	6	6	5	6	0
Gruppe1	42	950	Adelholzer Plastik	2012-11-27	1	2	1	2	1	3	3	4	4	3	2	3	4	7	7	5	5	5	0
Gruppe1	43	950	Adelholzer Plastik	2012-11-27	1	3	1	2	1	2	2	2	2	3	2	3	4	6	5	6	6	6	0
Gruppe1	44	950	Adelholzer Plastik	2012-11-27	2	1	2	3	1	4	2	2	3	3	2	4	4	5	5	5	5	5	0
Gruppe1	45	950	Adelholzer Plastik	2012-11-27	1	1	2	2	1	2	2	2	3	1	2	3	4	6	5	4	5	5	0
Gruppe1	46	950	Adelholzer Plastik	2012-11-27	2	3	2	2	2	1	1	1	1	1	1	3	4	#NULL!	#NULL!	#NULL!	#NULL!	#NULL!	0
Gruppe1	47	950	Adelholzer Plastik	2012-11-27	2	3	1	3	1	3	2	3	2	3	3	3	1	5	5	5	5	5	0
Gruppe1	48	950	Adelholzer Plastik	2012-11-27	1	1	2	1	1	4	3	3	3	3	2	3	1	7	7	7	7	7	0
Gruppe1	49	950	Adelholzer Plastik	2012-11-27	2	1	1	3	1	3	3	4	3	2	2	3	4	6	5	4	5	5	0
Gruppe1	50	950	Adelholzer Plastik	2012-11-27	1	4	2	3	1	4	3	4	4	3	3	3	4	7	7	7	7	7	0
Gruppe1	51	950	Adelholzer Plastik	2012-11-27	1	3	2	3	1	4	2	2	2	2	1	3	4	7	7	6	6	6	0
Gruppe1	52	950	Adelholzer Plastik	2012-11-27	2	2	2	2	1	2	2	1	3	1	1	3	4	7	7	6	5	6	0
Gruppe1	53	950	Adelholzer Plastik	2012-11-27	2	2	1	2	1	2	2	3	3	3	1	3	4	5	4	3	3	3	0
Gruppe1	56	950	Adelholzer Plastik	2012-11-27	2	2	2	3	2	2	2	3	2	2	1	3	4	6	5	6	6	5	0
Gruppe1	57	950	Adelholzer Plastik	2012-11-27	1	4	1	2	1	4	2	2	3	1	1	3	4	#NULL!	#NULL!	#NULL!	#NULL!	#NULL!	0
Gruppe1	58	950	Adelholzer Plastik	2012-11-27	2	2	2	1	1	2	3	3	3	3	2	3	4	6	6	6	5	6	0
Gruppe1	59	950	Adelholzer Plastik	2012-11-27	2	2	2	3	1	2	2	3	3	2	3	3	4	6	6	5	5	5	0
Gruppe1	60	950	Adelholzer Plastik	2012-11-27	1	3	2	1	1	2	3	3	3	3	2	3	4	5	5	4	4	4	0
Gruppe1	61	950	Adelholzer Plastik	2012-11-27	1	3	2	3	1	2	2	3	3	1	2	4	4	6	6	5	5	5	0
Gruppe1	62	950	Adelholzer Plastik	2012-11-27	2	4	1	2	1	2	2	3	2	1	2	3	4	5	5	4	4	4	0
Gruppe1	63	950	Adelholzer Plastik	2012-11-27	1	4	2	2	1	4	2	2	2	2	3	3	3	5	5	6	5	5	0
Gruppe1	64	950	Adelholzer Plastik	2012-11-27	1	1	2	2	1	2	2	2	3	3	3	3	4	6	5	6	7	6	0
Gruppe1	65	950	Adelholzer Plastik	2012-11-27	2	3	1	2	1	4	2	3	3	2	2	3	4	6	6	4	4	4	0
Gruppe1	66	950	Adelholzer Plastik	2012-11-27	2	2	1	2	1	2	2	2	3	1	2	3	1	7	7	6	3	4	0
Gruppe1	67	950	Adelholzer Plastik	2012-11-27	2	4	2	3	1	2	3	3	4	3	1	3	3	6	7	5	5	4	0
Gruppe1	68	950	Adelholzer Plastik	2012-11-27	2	2	#NULL!	1	2	2	2	2	1	1	2	3	4	6	6	6	6	6	0
Gruppe1	69	950	Adelholzer Plastik	2012-11-27	1	3	2	3	1	2	3	3	3	2	2	3	4	6	6	7	7	6	0
Gruppe1	70	950	Adelholzer Plastik	2012-11-27	1	3	2	1	2	1	2	2	2	3	3	4	4	5	5	3	3	4	0
Gruppe1	1	950	Adelholzer Plastik	2013-01-09	2	2	1	2	1	1	2	3	2	2	2	3	4	5	5	5	5	5	0
Gruppe1	2	950	Adelholzer Plastik	2013-01-09	2	4	1	1	1	1	3	2	3	1	3	3	4	5	5	5	5	5	0
Gruppe1	3	950	Adelholzer Plastik	2013-01-09	2	3	2	2	1	2	2	3	2	1	1	3	3	5	5	5	4	5	0
Gruppe1	4	950	Adelholzer Plastik	2013-01-09	1	3	2	1	1	2	3	4	3	3	1	3	1	7	4	6	6	6	0
Gruppe1	5	950	Adelholzer Plastik	2013-01-09	2	2	1	3	1	2	2	2	3	1	2	3	1	5	5	5	5	5	0
Gruppe1	6	950	Adelholzer Plastik	2013-01-09	1	1	2	3	1	2	3	2	3	3	3	4	4	6	6	5	5	5	0
Gruppe1	7	950	Adelholzer Plastik	2013-01-09	1	2	1	2	1	3	2	2	3	2	2	3	1	5	4	4	5	4	0
Gruppe1	8	950	Adelholzer Plastik	2013-01-09	2	3	2	1	1	2	2	3	3	1	2	3	4	6	6	3	5	3	0
Gruppe1	9	950	Adelholzer Plastik	2013-01-09	1	4	2	3	1	4	2	3	3	2	2	3	4	5	5	5	5	5	0
Gruppe1	10	950	Adelholzer Plastik	2013-01-09	1	3	2	3	1	2	2	2	3	2	3	3	4	5	5	6	5	5	0
Gruppe1	11	950	Adelholzer Plastik	2013-01-09	1	4	2	1	1	3	2	3	3	2	2	3	4	5	4	5	5	5	0
Gruppe1	12	950	Adelholzer Plastik	2013-01-09	1	1	1	3	1	3	2	2	3	2	2	4	4	5	5	4	4	4	0
Gruppe1	13	950	Adelholzer Plastik	2013-01-09	2	4	1	2	2	4	2	2	2	2	3	3	4	4	4	5	5	5	0
Gruppe1	14	950	Adelholzer Plastik	2013-01-09	2	2	1	1	1	2	2	2	3	3	3	3	1	7	7	5	6	6	0
Gruppe1	15	950	Adelholzer Plastik	2013-01-09	2	5	1	2	1	4	2	3	3	2	2	3	4	5	5	4	5	5	0
Gruppe1	16	950	Adelholzer Plastik	2013-01-09	2	1	2	1	1	2	2	3	2	2	1	4	3	6	6	6	6	6	0
Gruppe1	17	950	Adelholzer Plastik	2013-01-09	2	3	1	2	1	4	2	2	3	3	2	3	1	#NULL!	#NULL!	#NULL!	#NULL!	#NULL!	0
Gruppe1	18	950	Adelholzer Plastik	2013-01-09	2	3	2	2	1	4	2	3	3	2	3	3	1	6	7	7	7	7	0
Gruppe1	19	950	Adelholzer Plastik	2013-01-09	1	3	1	2	1	2	2	2	3	3	2	3	3	6	5	6	6	6	0
Gruppe1	20	950	Adelholzer Plastik	2013-01-09	2	2	1	2	1	3	2	3	3	2	2	3	4	4	3	5	5	5	0
Gruppe1	21	950	Adelholzer Plastik	2013-01-09	2	5	1	3	2	1	1	1	2	1	1	3	4	5	5	5	4	5	0
Gruppe1	22	950	Adelholzer Plastik	2013-01-09	2	5	1	2	1	2	2	3	3	1	2	3	4	5	5	5	5	5	0
Gruppe1	23	950	Adelholzer Plastik	2013-01-09	2	5	1	2	1	2	3	3	3	1	2	4	4	5	5	4	4	4	0
Gruppe1	24	950	Adelholzer Plastik	2013-01-09	2	4	1	1	2	2	2	2	2	2	2	3	4	5	5	5	5	5	0
Gruppe1	25	950	Adelholzer Plastik	2013-01-09	2	3	2	1	2	4	2	2	2	1	2	3	4	7	7	7	6	6	0
Gruppe1	26	950	Adelholzer Plastik	2013-01-09	1	3	1	1	2	1	1	1	1	2	3	4	3	6	6	5	5	5	0
Gruppe1	27	950	Adelholzer Plastik	2013-01-09	2	4	1	1	1	4	3	4	3	2	2	3	1	4	5	3	3	4	0
Gruppe1	28	950	Adelholzer Plastik	2013-01-09	1	4	2	2	2	2	2	3	4	2	3	3	4	6	6	6	5	5	0
Gruppe1	29	950	Adelholzer Plastik	2013-01-09	2	3	2	3	1	2	3	3	3	1	3	3	4	7	7	7	6	6	0
Gruppe1	30	950	Adelholzer Plastik	2013-01-09	2	3	1	3	1	2	2	3	3	2	2	3	1	5	4	3	3	4	0
Gruppe1	31	950	Adelholzer Plastik	2013-01-09	2	4	1	2	1	4	2	2	3	1	3	3	3	5	5	5	5	5	0
Gruppe1	32	950	Adelholzer Plastik	2013-01-09	2	2	2	2	1	2	3	3	3	3	2	3	1	5	4	5	5	5	0
Gruppe1	33	950	Adelholzer Plastik	2013-01-09	1	1	2	3	2	1	2	2	2	1	2	3	4	5	5	5	5	5	0
Gruppe1	34	950	Adelholzer Plastik	2013-01-09	2	1	1	3	1	2	5	3	3	2	1	3	1	5	4	4	4	4	0
Gruppe1	35	950	Adelholzer Plastik	2013-01-09	2	3	1	3	1	4	2	3	3	2	2	3	4	5	5	4	4	4	0
Gruppe1	36	950	Adelholzer Plastik	2013-01-09	2	5	2	3	1	1	2	2	3	2	1	3	4	6	6	5	5	5	0
Gruppe1	37	950	Adelholzer Plastik	2013-01-09	1	4	2	2	2	4	2	2	2	3	2	3	4	4	5	5	6	5	0
Gruppe1	38	950	Adelholzer Plastik	2013-01-09	1	1	1	3	1	4	3	4	3	3	2	3	2	5	5	5	4	5	0
Gruppe1	39	950	Adelholzer Plastik	2013-01-09	1	5	2	1	1	3	3	4	3	2	3	3	3	#NULL!	#NULL!	#NULL!	#NULL!	#NULL!	0
Gruppe1	40	950	Adelholzer Plastik	2013-01-09	1	4	1	2	1	4	2	3	3	2	2	3	4	6	7	6	5	6	0
Gruppe1	41	950	Adelholzer Plastik	2013-01-09	2	3	1	1	1	3	3	3	3	3	2	3	4	7	7	6	6	6	0
Gruppe1	42	950	Adelholzer Plastik	2013-01-09	1	2	1	2	1	3	3	4	4	3	2	3	4	5	5	5	5	5	0
Gruppe1	43	950	Adelholzer Plastik	2013-01-09	1	3	1	2	1	2	2	2	2	3	2	3	4	6	6	6	6	6	0
Gruppe1	44	950	Adelholzer Plastik	2013-01-09	2	1	2	3	1	4	2	2	3	3	2	4	4	5	5	5	5	5	0
Gruppe1	45	950	Adelholzer Plastik	2013-01-09	1	1	2	2	1	2	2	2	3	1	2	3	4	6	5	6	6	6	0
Gruppe1	46	950	Adelholzer Plastik	2013-01-09	2	3	2	2	2	1	1	1	1	1	1	3	4	#NULL!	#NULL!	#NULL!	#NULL!	#NULL!	0
Gruppe1	47	950	Adelholzer Plastik	2013-01-09	2	3	1	3	1	3	2	3	2	3	3	3	1	5	5	5	5	5	0
Gruppe1	48	950	Adelholzer Plastik	2013-01-09	1	1	2	1	1	4	3	3	3	3	2	3	1	7	7	7	7	7	0
Gruppe1	49	950	Adelholzer Plastik	2013-01-09	2	1	1	3	1	3	3	4	3	2	2	3	4	6	5	5	5	5	0
Gruppe1	50	950	Adelholzer Plastik	2013-01-09	1	4	2	3	1	4	3	4	4	3	3	3	4	7	7	7	7	7	0
Gruppe1	51	950	Adelholzer Plastik	2013-01-09	1	3	2	3	1	4	2	2	2	2	1	3	4	7	7	7	7	7	0
Gruppe1	52	950	Adelholzer Plastik	2013-01-09	2	2	2	2	1	2	2	1	3	1	1	3	4	7	7	6	6	6	0
Gruppe1	53	950	Adelholzer Plastik	2013-01-09	2	2	1	2	1	2	2	3	3	3	1	3	4	5	5	5	5	5	0
Gruppe1	56	950	Adelholzer Plastik	2013-01-09	2	2	2	3	2	2	2	3	2	2	1	3	4	5	6	5	5	5	0
Gruppe1	57	950	Adelholzer Plastik	2013-01-09	1	4	1	2	1	4	2	2	3	1	1	3	4	#NULL!	#NULL!	#NULL!	#NULL!	#NULL!	0
Gruppe1	58	950	Adelholzer Plastik	2013-01-09	2	2	2	1	1	2	3	3	3	3	2	3	4	6	6	7	7	7	0
Gruppe1	59	950	Adelholzer Plastik	2013-01-09	2	2	2	3	1	2	2	3	3	2	3	3	4	6	6	6	6	6	0
Gruppe1	60	950	Adelholzer Plastik	2013-01-09	1	3	2	1	1	2	3	3	3	3	2	3	4	5	5	4	4	4	0
Gruppe1	61	950	Adelholzer Plastik	2013-01-09	1	3	2	3	1	2	2	3	3	1	2	4	4	5	5	5	5	5	0
Gruppe1	62	950	Adelholzer Plastik	2013-01-09	2	4	1	2	1	2	2	3	2	1	2	3	4	5	5	5	5	5	0
Gruppe1	63	950	Adelholzer Plastik	2013-01-09	1	4	2	2	1	4	2	2	2	2	3	3	3	#NULL!	#NULL!	#NULL!	#NULL!	#NULL!	0
Gruppe1	64	950	Adelholzer Plastik	2013-01-09	1	1	2	2	1	2	2	2	3	3	3	3	4	7	5	5	5	5	0
Gruppe1	65	950	Adelholzer Plastik	2013-01-09	2	3	1	2	1	4	2	3	3	2	2	3	4	5	6	5	5	5	0
Gruppe1	66	950	Adelholzer Plastik	2013-01-09	2	2	1	2	1	2	2	2	3	1	2	3	1	7	6	5	6	6	0
Gruppe1	67	950	Adelholzer Plastik	2013-01-09	2	4	2	3	1	2	3	3	4	3	1	3	3	6	5	5	5	5	0
Gruppe1	68	950	Adelholzer Plastik	2013-01-09	2	2	#NULL!	1	2	2	2	2	1	1	2	3	4	7	7	6	6	6	0
Gruppe1	69	950	Adelholzer Plastik	2013-01-09	1	3	2	3	1	2	3	3	3	2	2	3	4	6	5	5	5	5	0
Gruppe1	70	950	Adelholzer Plastik	2013-01-09	1	3	2	1	2	1	2	2	2	3	3	4	4	5	5	3	3	3	0
Gruppe1	1	228	Söbbeke	2012-11-27	2	2	1	2	1	1	2	3	2	2	2	3	4	5	6	6	6	6	1
Gruppe1	2	228	Söbbeke	2012-11-27	2	4	1	1	1	1	3	2	3	1	3	3	4	6	5	6	6	6	1
Gruppe1	3	228	Söbbeke	2012-11-27	2	3	2	2	1	2	2	3	2	1	1	3	3	5	5	5	5	5	1
Gruppe1	4	228	Söbbeke	2012-11-27	1	3	2	1	1	2	3	4	3	3	1	3	1	6	6	5	5	5	1
Gruppe1	5	228	Söbbeke	2012-11-27	2	2	1	3	1	2	2	2	3	1	2	3	1	6	6	6	6	6	1
Gruppe1	6	228	Söbbeke	2012-11-27	1	1	2	3	1	2	3	2	3	3	3	4	4	6	6	5	6	6	1
Gruppe1	7	228	Söbbeke	2012-11-27	1	2	1	2	1	3	2	2	3	2	2	3	1	5	5	5	5	5	1
Gruppe1	8	228	Söbbeke	2012-11-27	2	3	2	1	1	2	2	3	3	1	2	3	4	5	4	7	7	6	1
Gruppe1	9	228	Söbbeke	2012-11-27	1	4	2	3	1	4	2	3	3	2	2	3	4	6	6	5	5	5	1
Gruppe1	10	228	Söbbeke	2012-11-27	1	3	2	3	1	2	2	2	3	2	3	3	4	5	5	5	5	5	1
Gruppe1	11	228	Söbbeke	2012-11-27	1	4	2	1	1	3	2	3	3	2	2	3	4	6	5	6	6	6	1
Gruppe1	12	228	Söbbeke	2012-11-27	1	1	1	3	1	3	2	2	3	2	2	4	4	6	6	7	6	7	1
Gruppe1	13	228	Söbbeke	2012-11-27	2	4	1	2	2	4	2	2	2	2	3	3	4	5	5	5	5	5	1
Gruppe1	14	228	Söbbeke	2012-11-27	2	2	1	1	1	2	2	2	3	3	3	3	1	6	6	7	7	6	1
Gruppe1	15	228	Söbbeke	2012-11-27	2	5	1	2	1	4	2	3	3	2	2	3	4	4	5	4	4	4	1
Gruppe1	16	228	Söbbeke	2012-11-27	2	1	2	1	1	2	2	3	2	2	1	4	3	5	5	7	6	6	1
Gruppe1	17	228	Söbbeke	2012-11-27	2	3	1	2	1	4	2	2	3	3	2	3	1	#NULL!	#NULL!	#NULL!	#NULL!	#NULL!	1
Gruppe1	18	228	Söbbeke	2012-11-27	2	3	2	2	1	4	2	3	3	2	3	3	1	5	4	5	5	5	1
Gruppe1	19	228	Söbbeke	2012-11-27	1	3	1	2	1	2	2	2	3	3	2	3	3	4	6	6	6	6	1
Gruppe1	20	228	Söbbeke	2012-11-27	2	2	1	2	1	3	2	3	3	2	2	3	4	5	6	5	5	5	1
Gruppe1	21	228	Söbbeke	2012-11-27	2	5	1	3	2	1	1	1	2	1	1	3	4	5	5	5	5	5	1
Gruppe1	22	228	Söbbeke	2012-11-27	2	5	1	2	1	2	2	3	3	1	2	3	4	6	6	5	4	5	1
Gruppe1	23	228	Söbbeke	2012-11-27	2	5	1	2	1	2	3	3	3	1	2	4	4	5	5	5	5	5	1
Gruppe1	24	228	Söbbeke	2012-11-27	2	4	1	1	2	2	2	2	2	2	2	3	4	4	4	5	5	4	1
Gruppe1	25	228	Söbbeke	2012-11-27	2	3	2	1	2	4	2	2	2	1	2	3	4	5	4	5	5	5	1
Gruppe1	26	228	Söbbeke	2012-11-27	1	3	1	1	2	1	1	1	1	2	3	4	3	4	3	3	3	2	1
Gruppe1	27	228	Söbbeke	2012-11-27	2	4	1	1	1	4	3	4	3	2	2	3	1	5	4	3	3	4	1
Gruppe1	28	228	Söbbeke	2012-11-27	1	4	2	2	2	2	2	3	4	2	3	3	4	6	5	6	6	6	1
Gruppe1	29	228	Söbbeke	2012-11-27	2	3	2	3	1	2	3	3	3	1	3	3	4	7	7	5	7	6	1
Gruppe1	30	228	Söbbeke	2012-11-27	2	3	1	3	1	2	2	3	3	2	2	3	1	5	4	6	6	6	1
Gruppe1	31	228	Söbbeke	2012-11-27	2	4	1	2	1	4	2	2	3	1	3	3	3	4	5	4	4	4	1
Gruppe1	32	228	Söbbeke	2012-11-27	2	2	2	2	1	2	3	3	3	3	2	3	1	2	4	5	5	4	1
Gruppe1	33	228	Söbbeke	2012-11-27	1	1	2	3	2	1	2	2	2	1	2	3	4	4	4	3	3	3	1
Gruppe1	34	228	Söbbeke	2012-11-27	2	1	1	3	1	2	5	3	3	2	1	3	1	3	4	4	4	4	1
Gruppe1	35	228	Söbbeke	2012-11-27	2	3	1	3	1	4	2	3	3	2	2	3	4	4	5	6	6	5	1
Gruppe1	36	228	Söbbeke	2012-11-27	2	5	2	3	1	1	2	2	3	2	1	3	4	4	5	4	5	4	1
Gruppe1	37	228	Söbbeke	2012-11-27	1	4	2	2	2	4	2	2	2	3	2	3	4	3	3	3	5	4	1
Gruppe1	38	228	Söbbeke	2012-11-27	1	1	1	3	1	4	3	4	3	3	2	3	2	6	6	6	7	6	1
Gruppe1	39	228	Söbbeke	2012-11-27	1	5	2	1	1	3	3	4	3	2	3	3	3	6	6	6	6	6	1
Gruppe1	40	228	Söbbeke	2012-11-27	1	4	1	2	1	4	2	3	3	2	2	3	4	5	5	6	6	6	1
Gruppe1	41	228	Söbbeke	2012-11-27	2	3	1	1	1	3	3	3	3	3	2	3	4	6	6	5	5	5	1
Gruppe1	42	228	Söbbeke	2012-11-27	1	2	1	2	1	3	3	4	4	3	2	3	4	6	7	6	6	6	1
Gruppe1	43	228	Söbbeke	2012-11-27	1	3	1	2	1	2	2	2	2	3	2	3	4	7	6	7	6	6	1
Gruppe1	44	228	Söbbeke	2012-11-27	2	1	2	3	1	4	2	2	3	3	2	4	4	6	6	6	6	6	1
Gruppe1	45	228	Söbbeke	2012-11-27	1	1	2	2	1	2	2	2	3	1	2	3	4	5	4	5	6	5	1
Gruppe1	46	228	Söbbeke	2012-11-27	2	3	2	2	2	1	1	1	1	1	1	3	4	#NULL!	#NULL!	#NULL!	#NULL!	#NULL!	1
Gruppe1	47	228	Söbbeke	2012-11-27	2	3	1	3	1	3	2	3	2	3	3	3	1	5	5	6	5	5	1
Gruppe1	48	228	Söbbeke	2012-11-27	1	1	2	1	1	4	3	3	3	3	2	3	1	6	3	5	5	5	1
Gruppe1	49	228	Söbbeke	2012-11-27	2	1	1	3	1	3	3	4	3	2	2	3	4	6	6	6	7	6	1
Gruppe1	50	228	Söbbeke	2012-11-27	1	4	2	3	1	4	3	4	4	3	3	3	4	7	6	6	6	6	1
Gruppe1	51	228	Söbbeke	2012-11-27	1	3	2	3	1	4	2	2	2	2	1	3	4	7	7	6	6	6	1
Gruppe1	52	228	Söbbeke	2012-11-27	2	2	2	2	1	2	2	1	3	1	1	3	4	4	7	4	7	4	1
Gruppe1	53	228	Söbbeke	2012-11-27	2	2	1	2	1	2	2	3	3	3	1	3	4	4	4	3	3	3	1
Gruppe1	56	228	Söbbeke	2012-11-27	2	2	2	3	2	2	2	3	2	2	1	3	4	4	5	5	5	5	1
Gruppe1	57	228	Söbbeke	2012-11-27	1	4	1	2	1	4	2	2	3	1	1	3	4	#NULL!	#NULL!	#NULL!	#NULL!	#NULL!	1
Gruppe1	58	228	Söbbeke	2012-11-27	2	2	2	1	1	2	3	3	3	3	2	3	4	4	5	3	3	4	1
Gruppe1	59	228	Söbbeke	2012-11-27	2	2	2	3	1	2	2	3	3	2	3	3	4	3	5	5	5	4	1
Gruppe1	60	228	Söbbeke	2012-11-27	1	3	2	1	1	2	3	3	3	3	2	3	4	4	4	4	3	4	1
Gruppe1	61	228	Söbbeke	2012-11-27	1	3	2	3	1	2	2	3	3	1	2	4	4	6	5	5	5	5	1
Gruppe1	62	228	Söbbeke	2012-11-27	2	4	1	2	1	2	2	3	2	1	2	3	4	4	5	4	5	4	1
Gruppe1	63	228	Söbbeke	2012-11-27	1	4	2	2	1	4	2	2	2	2	3	3	3	4	3	5	5	4	1
Gruppe1	64	228	Söbbeke	2012-11-27	1	1	2	2	1	2	2	2	3	3	3	3	4	4	5	5	4	5	1
Gruppe1	65	228	Söbbeke	2012-11-27	2	3	1	2	1	4	2	3	3	2	2	3	4	6	6	5	6	6	1
Gruppe1	66	228	Söbbeke	2012-11-27	2	2	1	2	1	2	2	2	3	1	2	3	1	4	3	6	6	5	1
Gruppe1	67	228	Söbbeke	2012-11-27	2	4	2	3	1	2	3	3	4	3	1	3	3	5	5	4	5	4	1
Gruppe1	68	228	Söbbeke	2012-11-27	2	2	#NULL!	1	2	2	2	2	1	1	2	3	4	5	6	5	6	6	1
Gruppe1	69	228	Söbbeke	2012-11-27	1	3	2	3	1	2	3	3	3	2	2	3	4	5	5	4	5	4	1
Gruppe1	70	228	Söbbeke	2012-11-27	1	3	2	1	2	1	2	2	2	3	3	4	4	5	4	5	5	5	1
Gruppe1	1	228	Söbbeke	2013-01-09	2	2	1	2	1	1	2	3	2	2	2	3	4	5	5	4	3	4	1
Gruppe1	2	228	Söbbeke	2013-01-09	2	4	1	1	1	1	3	2	3	1	3	3	4	6	6	5	6	6	1
Gruppe1	3	228	Söbbeke	2013-01-09	2	3	2	2	1	2	2	3	2	1	1	3	3	4	4	5	5	5	1
Gruppe1	4	228	Söbbeke	2013-01-09	1	3	2	1	1	2	3	4	3	3	1	3	1	7	7	7	6	7	1
Gruppe1	5	228	Söbbeke	2013-01-09	2	2	1	3	1	2	2	2	3	1	2	3	1	5	5	5	5	5	1
Gruppe1	6	228	Söbbeke	2013-01-09	1	1	2	3	1	2	3	2	3	3	3	4	4	5	5	4	5	5	1
Gruppe1	7	228	Söbbeke	2013-01-09	1	2	1	2	1	3	2	2	3	2	2	3	1	5	5	5	5	5	1
Gruppe1	8	228	Söbbeke	2013-01-09	2	3	2	1	1	2	2	3	3	1	2	3	4	6	4	4	4	4	1
Gruppe1	9	228	Söbbeke	2013-01-09	1	4	2	3	1	4	2	3	3	2	2	3	4	4	5	5	5	5	1
Gruppe1	10	228	Söbbeke	2013-01-09	1	3	2	3	1	2	2	2	3	2	3	3	4	5	5	5	5	5	1
Gruppe1	11	228	Söbbeke	2013-01-09	1	4	2	1	1	3	2	3	3	2	2	3	4	6	5	6	6	6	1
Gruppe1	12	228	Söbbeke	2013-01-09	1	1	1	3	1	3	2	2	3	2	2	4	4	5	5	7	5	6	1
Gruppe1	13	228	Söbbeke	2013-01-09	2	4	1	2	2	4	2	2	2	2	3	3	4	5	5	5	5	5	1
Gruppe1	14	228	Söbbeke	2013-01-09	2	2	1	1	1	2	2	2	3	3	3	3	1	7	7	7	7	7	1
Gruppe1	15	228	Söbbeke	2013-01-09	2	5	1	2	1	4	2	3	3	2	2	3	4	5	4	3	3	3	1
Gruppe1	16	228	Söbbeke	2013-01-09	2	1	2	1	1	2	2	3	2	2	1	4	3	5	5	4	5	5	1
Gruppe1	17	228	Söbbeke	2013-01-09	2	3	1	2	1	4	2	2	3	3	2	3	1	#NULL!	#NULL!	#NULL!	#NULL!	#NULL!	1
Gruppe1	18	228	Söbbeke	2013-01-09	2	3	2	2	1	4	2	3	3	2	3	3	1	6	7	7	7	7	1
Gruppe1	19	228	Söbbeke	2013-01-09	1	3	1	2	1	2	2	2	3	3	2	3	3	6	5	6	6	6	1
Gruppe1	20	228	Söbbeke	2013-01-09	2	2	1	2	1	3	2	3	3	2	2	3	4	6	6	6	6	6	1
Gruppe1	21	228	Söbbeke	2013-01-09	2	5	1	3	2	1	1	1	2	1	1	3	4	3	4	4	4	4	1
Gruppe1	22	228	Söbbeke	2013-01-09	2	5	1	2	1	2	2	3	3	1	2	3	4	5	5	7	7	7	1
Gruppe1	23	228	Söbbeke	2013-01-09	2	5	1	2	1	2	3	3	3	1	2	4	4	5	4	5	5	5	1
Gruppe1	24	228	Söbbeke	2013-01-09	2	4	1	1	2	2	2	2	2	2	2	3	4	4	4	4	4	4	1
Gruppe1	25	228	Söbbeke	2013-01-09	2	3	2	1	2	4	2	2	2	1	2	3	4	5	4	6	4	5	1
Gruppe1	26	228	Söbbeke	2013-01-09	1	3	1	1	2	1	1	1	1	2	3	4	3	5	5	5	5	5	1
Gruppe1	27	228	Söbbeke	2013-01-09	2	4	1	1	1	4	3	4	3	2	2	3	1	4	4	5	5	4	1
Gruppe1	28	228	Söbbeke	2013-01-09	1	4	2	2	2	2	2	3	4	2	3	3	4	4	5	6	6	6	1
Gruppe1	29	228	Söbbeke	2013-01-09	2	3	2	3	1	2	3	3	3	1	3	3	4	5	6	7	7	6	1
Gruppe1	30	228	Söbbeke	2013-01-09	2	3	1	3	1	2	2	3	3	2	2	3	1	3	5	5	5	5	1
Gruppe1	31	228	Söbbeke	2013-01-09	2	4	1	2	1	4	2	2	3	1	3	3	3	5	5	4	4	5	1
Gruppe1	32	228	Söbbeke	2013-01-09	2	2	2	2	1	2	3	3	3	3	2	3	1	4	5	5	5	5	1
Gruppe1	33	228	Söbbeke	2013-01-09	1	1	2	3	2	1	2	2	2	1	2	3	4	4	4	5	5	4	1
Gruppe1	34	228	Söbbeke	2013-01-09	2	1	1	3	1	2	5	3	3	2	1	3	1	4	4	4	4	4	1
Gruppe1	35	228	Söbbeke	2013-01-09	2	3	1	3	1	4	2	3	3	2	2	3	4	5	5	4	5	5	1
Gruppe1	36	228	Söbbeke	2013-01-09	2	5	2	3	1	1	2	2	3	2	1	3	4	5	5	5	5	5	1
Gruppe1	37	228	Söbbeke	2013-01-09	1	4	2	2	2	4	2	2	2	3	2	3	4	4	4	4	5	4	1
Gruppe1	38	228	Söbbeke	2013-01-09	1	1	1	3	1	4	3	4	3	3	2	3	2	6	6	6	6	6	1
Gruppe1	39	228	Söbbeke	2013-01-09	1	5	2	1	1	3	3	4	3	2	3	3	3	#NULL!	#NULL!	#NULL!	#NULL!	#NULL!	1
Gruppe1	40	228	Söbbeke	2013-01-09	1	4	1	2	1	4	2	3	3	2	2	3	4	5	5	7	6	6	1
Gruppe1	41	228	Söbbeke	2013-01-09	2	3	1	1	1	3	3	3	3	3	2	3	4	6	5	6	5	6	1
Gruppe1	42	228	Söbbeke	2013-01-09	1	2	1	2	1	3	3	4	4	3	2	3	4	5	5	5	5	5	1
Gruppe1	43	228	Söbbeke	2013-01-09	1	3	1	2	1	2	2	2	2	3	2	3	4	7	7	7	7	7	1
Gruppe1	44	228	Söbbeke	2013-01-09	2	1	2	3	1	4	2	2	3	3	2	4	4	6	6	7	7	7	1
Gruppe1	45	228	Söbbeke	2013-01-09	1	1	2	2	1	2	2	2	3	1	2	3	4	5	4	5	5	5	1
Gruppe1	46	228	Söbbeke	2013-01-09	2	3	2	2	2	1	1	1	1	1	1	3	4	#NULL!	#NULL!	#NULL!	#NULL!	#NULL!	1
Gruppe1	47	228	Söbbeke	2013-01-09	2	3	1	3	1	3	2	3	2	3	3	3	1	5	5	5	5	5	1
Gruppe1	48	228	Söbbeke	2013-01-09	1	1	2	1	1	4	3	3	3	3	2	3	1	5	5	5	5	5	1
Gruppe1	49	228	Söbbeke	2013-01-09	2	1	1	3	1	3	3	4	3	2	2	3	4	6	6	6	6	6	1
Gruppe1	50	228	Söbbeke	2013-01-09	1	4	2	3	1	4	3	4	4	3	3	3	4	7	4	3	5	3	1
Gruppe1	51	228	Söbbeke	2013-01-09	1	3	2	3	1	4	2	2	2	2	1	3	4	5	5	6	6	6	1
Gruppe1	52	228	Söbbeke	2013-01-09	2	2	2	2	1	2	2	1	3	1	1	3	4	4	6	6	7	6	1
Gruppe1	53	228	Söbbeke	2013-01-09	2	2	1	2	1	2	2	3	3	3	1	3	4	4	5	3	5	4	1
Gruppe1	56	228	Söbbeke	2013-01-09	2	2	2	3	2	2	2	3	2	2	1	3	4	4	5	4	4	5	1
Gruppe1	57	228	Söbbeke	2013-01-09	1	4	1	2	1	4	2	2	3	1	1	3	4	#NULL!	#NULL!	#NULL!	#NULL!	#NULL!	1
Gruppe1	58	228	Söbbeke	2013-01-09	2	2	2	1	1	2	3	3	3	3	2	3	4	4	5	4	5	4	1
Gruppe1	59	228	Söbbeke	2013-01-09	2	2	2	3	1	2	2	3	3	2	3	3	4	5	5	6	6	6	1
Gruppe1	60	228	Söbbeke	2013-01-09	1	3	2	1	1	2	3	3	3	3	2	3	4	6	5	5	5	5	1
Gruppe1	61	228	Söbbeke	2013-01-09	1	3	2	3	1	2	2	3	3	1	2	4	4	4	4	5	5	5	1
Gruppe1	62	228	Söbbeke	2013-01-09	2	4	1	2	1	2	2	3	2	1	2	3	4	4	4	4	5	4	1
Gruppe1	63	228	Söbbeke	2013-01-09	1	4	2	2	1	4	2	2	2	2	3	3	3	#NULL!	#NULL!	#NULL!	#NULL!	#NULL!	1
Gruppe1	64	228	Söbbeke	2013-01-09	1	1	2	2	1	2	2	2	3	3	3	3	4	5	6	6	6	6	1
Gruppe1	65	228	Söbbeke	2013-01-09	2	3	1	2	1	4	2	3	3	2	2	3	4	6	6	6	6	6	1
Gruppe1	66	228	Söbbeke	2013-01-09	2	2	1	2	1	2	2	2	3	1	2	3	1	3	2	5	5	4	1
Gruppe1	67	228	Söbbeke	2013-01-09	2	4	2	3	1	2	3	3	4	3	1	3	3	6	6	4	5	5	1
Gruppe1	68	228	Söbbeke	2013-01-09	2	2	#NULL!	1	2	2	2	2	1	1	2	3	4	6	6	5	5	5	1
Gruppe1	69	228	Söbbeke	2013-01-09	1	3	2	3	1	2	3	3	3	2	2	3	4	4	5	6	6	5	1
Gruppe1	70	228	Söbbeke	2013-01-09	1	3	2	1	2	1	2	2	2	3	3	4	4	4	4	4	4	4	1
Gruppe1	1	589	Landliebe	2012-11-27	2	2	1	2	1	1	2	3	2	2	2	3	4	6	6	4	4	4	0
Gruppe1	2	589	Landliebe	2012-11-27	2	4	1	1	1	1	3	2	3	1	3	3	4	7	6	6	7	7	0
Gruppe1	3	589	Landliebe	2012-11-27	2	3	2	2	1	2	2	3	2	1	1	3	3	5	5	6	6	6	0
Gruppe1	4	589	Landliebe	2012-11-27	1	3	2	1	1	2	3	4	3	3	1	3	1	7	7	7	6	7	0
Gruppe1	5	589	Landliebe	2012-11-27	2	2	1	3	1	2	2	2	3	1	2	3	1	6	6	7	6	6	0
Gruppe1	6	589	Landliebe	2012-11-27	1	1	2	3	1	2	3	2	3	3	3	4	4	7	6	7	7	7	0
Gruppe1	7	589	Landliebe	2012-11-27	1	2	1	2	1	3	2	2	3	2	2	3	1	5	5	6	5	5	0
Gruppe1	8	589	Landliebe	2012-11-27	2	3	2	1	1	2	2	3	3	1	2	3	4	6	3	2	3	2	0
Gruppe1	9	589	Landliebe	2012-11-27	1	4	2	3	1	4	2	3	3	2	2	3	4	5	5	4	4	4	0
Gruppe1	10	589	Landliebe	2012-11-27	1	3	2	3	1	2	2	2	3	2	3	3	4	5	5	6	5	5	0
Gruppe1	11	589	Landliebe	2012-11-27	1	4	2	1	1	3	2	3	3	2	2	3	4	6	5	6	6	6	0
Gruppe1	12	589	Landliebe	2012-11-27	1	1	1	3	1	3	2	2	3	2	2	4	4	2	4	3	3	3	0
Gruppe1	13	589	Landliebe	2012-11-27	2	4	1	2	2	4	2	2	2	2	3	3	4	5	4	5	5	5	0
Gruppe1	14	589	Landliebe	2012-11-27	2	2	1	1	1	2	2	2	3	3	3	3	1	6	5	5	6	5	0
Gruppe1	15	589	Landliebe	2012-11-27	2	5	1	2	1	4	2	3	3	2	2	3	4	5	5	4	5	5	0
Gruppe1	16	589	Landliebe	2012-11-27	2	1	2	1	1	2	2	3	2	2	1	4	3	7	7	6	6	7	0
Gruppe1	17	589	Landliebe	2012-11-27	2	3	1	2	1	4	2	2	3	3	2	3	1	#NULL!	#NULL!	#NULL!	#NULL!	#NULL!	0
Gruppe1	18	589	Landliebe	2012-11-27	2	3	2	2	1	4	2	3	3	2	3	3	1	6	7	7	7	7	0
Gruppe1	19	589	Landliebe	2012-11-27	1	3	1	2	1	2	2	2	3	3	2	3	3	5	5	6	5	5	0
Gruppe1	20	589	Landliebe	2012-11-27	2	2	1	2	1	3	2	3	3	2	2	3	4	6	5	4	5	4	0
Gruppe1	21	589	Landliebe	2012-11-27	2	5	1	3	2	1	1	1	2	1	1	3	4	5	5	5	4	5	0
Gruppe1	22	589	Landliebe	2012-11-27	2	5	1	2	1	2	2	3	3	1	2	3	4	7	6	7	7	7	0
Gruppe1	23	589	Landliebe	2012-11-27	2	5	1	2	1	2	3	3	3	1	2	4	4	6	5	6	6	6	0
Gruppe1	24	589	Landliebe	2012-11-27	2	4	1	1	2	2	2	2	2	2	2	3	4	5	4	5	5	5	0
Gruppe1	25	589	Landliebe	2012-11-27	2	3	2	1	2	4	2	2	2	1	2	3	4	5	6	6	5	6	0
Gruppe1	26	589	Landliebe	2012-11-27	1	3	1	1	2	1	1	1	1	2	3	4	3	6	5	6	6	6	0
Gruppe1	27	589	Landliebe	2012-11-27	2	4	1	1	1	4	3	4	3	2	2	3	1	5	4	5	5	4	0
Gruppe1	28	589	Landliebe	2012-11-27	1	4	2	2	2	2	2	3	4	2	3	3	4	6	6	4	5	5	0
Gruppe1	29	589	Landliebe	2012-11-27	2	3	2	3	1	2	3	3	3	1	3	3	4	7	7	7	7	7	0
Gruppe1	30	589	Landliebe	2012-11-27	2	3	1	3	1	2	2	3	3	2	2	3	1	6	5	6	6	6	0
Gruppe1	31	589	Landliebe	2012-11-27	2	4	1	2	1	4	2	2	3	1	3	3	3	5	5	5	5	5	0
Gruppe1	32	589	Landliebe	2012-11-27	2	2	2	2	1	2	3	3	3	3	2	3	1	5	5	3	3	3	0
Gruppe1	33	589	Landliebe	2012-11-27	1	1	2	3	2	1	2	2	2	1	2	3	4	4	5	5	4	5	0
Gruppe1	34	589	Landliebe	2012-11-27	2	1	1	3	1	2	5	3	3	2	1	3	1	5	4	5	4	5	0
Gruppe1	35	589	Landliebe	2012-11-27	2	3	1	3	1	4	2	3	3	2	2	3	4	6	6	7	7	7	0
Gruppe1	36	589	Landliebe	2012-11-27	2	5	2	3	1	1	2	2	3	2	1	3	4	6	5	5	5	5	0
Gruppe1	37	589	Landliebe	2012-11-27	1	4	2	2	2	4	2	2	2	3	2	3	4	5	3	5	6	5	0
Gruppe1	38	589	Landliebe	2012-11-27	1	1	1	3	1	4	3	4	3	3	2	3	2	5	4	3	5	3	0
Gruppe1	39	589	Landliebe	2012-11-27	1	5	2	1	1	3	3	4	3	2	3	3	3	6	6	7	6	6	0
Gruppe1	40	589	Landliebe	2012-11-27	1	4	1	2	1	4	2	3	3	2	2	3	4	5	6	4	5	5	0
Gruppe1	41	589	Landliebe	2012-11-27	2	3	1	1	1	3	3	3	3	3	2	3	4	7	5	6	6	6	0
Gruppe1	42	589	Landliebe	2012-11-27	1	2	1	2	1	3	3	4	4	3	2	3	4	7	7	5	5	5	0
Gruppe1	43	589	Landliebe	2012-11-27	1	3	1	2	1	2	2	2	2	3	2	3	4	5	6	6	5	5	0
Gruppe1	44	589	Landliebe	2012-11-27	2	1	2	3	1	4	2	2	3	3	2	4	4	4	4	3	3	3	0
Gruppe1	45	589	Landliebe	2012-11-27	1	1	2	2	1	2	2	2	3	1	2	3	4	6	5	6	7	6	0
Gruppe1	46	589	Landliebe	2012-11-27	2	3	2	2	2	1	1	1	1	1	1	3	4	#NULL!	#NULL!	#NULL!	#NULL!	#NULL!	0
Gruppe1	47	589	Landliebe	2012-11-27	2	3	1	3	1	3	2	3	2	3	3	3	1	5	6	6	5	6	0
Gruppe1	48	589	Landliebe	2012-11-27	1	1	2	1	1	4	3	3	3	3	2	3	1	6	5	4	5	5	0
Gruppe1	49	589	Landliebe	2012-11-27	2	1	1	3	1	3	3	4	3	2	2	3	4	6	6	6	7	6	0
Gruppe1	50	589	Landliebe	2012-11-27	1	4	2	3	1	4	3	4	4	3	3	3	4	7	6	5	5	5	0
Gruppe1	51	589	Landliebe	2012-11-27	1	3	2	3	1	4	2	2	2	2	1	3	4	7	7	6	6	6	0
Gruppe1	52	589	Landliebe	2012-11-27	2	2	2	2	1	2	2	1	3	1	1	3	4	7	7	6	7	7	0
Gruppe1	53	589	Landliebe	2012-11-27	2	2	1	2	1	2	2	3	3	3	1	3	4	5	5	5	5	5	0
Gruppe1	56	589	Landliebe	2012-11-27	2	2	2	3	2	2	2	3	2	2	1	3	4	5	5	5	5	5	0
Gruppe1	57	589	Landliebe	2012-11-27	1	4	1	2	1	4	2	2	3	1	1	3	4	#NULL!	#NULL!	#NULL!	#NULL!	#NULL!	0
Gruppe1	58	589	Landliebe	2012-11-27	2	2	2	1	1	2	3	3	3	3	2	3	4	7	7	6	6	7	0
Gruppe1	59	589	Landliebe	2012-11-27	2	2	2	3	1	2	2	3	3	2	3	3	4	6	6	6	6	6	0
Gruppe1	60	589	Landliebe	2012-11-27	1	3	2	1	1	2	3	3	3	3	2	3	4	5	5	5	4	5	0
Gruppe1	61	589	Landliebe	2012-11-27	1	3	2	3	1	2	2	3	3	1	2	4	4	6	3	3	4	4	0
Gruppe1	62	589	Landliebe	2012-11-27	2	4	1	2	1	2	2	3	2	1	2	3	4	5	5	5	5	5	0
Gruppe1	63	589	Landliebe	2012-11-27	1	4	2	2	1	4	2	2	2	2	3	3	3	6	6	7	7	7	0
Gruppe1	64	589	Landliebe	2012-11-27	1	1	2	2	1	2	2	2	3	3	3	3	4	7	6	6	7	6	0
Gruppe1	65	589	Landliebe	2012-11-27	2	3	1	2	1	4	2	3	3	2	2	3	4	6	6	6	6	6	0
Gruppe1	66	589	Landliebe	2012-11-27	2	2	1	2	1	2	2	2	3	1	2	3	1	5	5	5	6	5	0
Gruppe1	67	589	Landliebe	2012-11-27	2	4	2	3	1	2	3	3	4	3	1	3	3	7	5	6	6	6	0
Gruppe1	68	589	Landliebe	2012-11-27	2	2	#NULL!	1	2	2	2	2	1	1	2	3	4	6	5	6	5	6	0
Gruppe1	69	589	Landliebe	2012-11-27	1	3	2	3	1	2	3	3	3	2	2	3	4	6	7	6	5	5	0
Gruppe1	70	589	Landliebe	2012-11-27	1	3	2	1	2	1	2	2	2	3	3	4	4	5	5	4	4	4	0
Gruppe1	1	589	Landliebe	2013-01-09	2	2	1	2	1	1	2	3	2	2	2	3	4	5	4	3	3	3	0
Gruppe1	2	589	Landliebe	2013-01-09	2	4	1	1	1	1	3	2	3	1	3	3	4	6	6	4	5	5	0
Gruppe1	3	589	Landliebe	2013-01-09	2	3	2	2	1	2	2	3	2	1	1	3	3	5	5	6	6	6	0
Gruppe1	4	589	Landliebe	2013-01-09	1	3	2	1	1	2	3	4	3	3	1	3	1	7	7	4	6	6	0
Gruppe1	5	589	Landliebe	2013-01-09	2	2	1	3	1	2	2	2	3	1	2	3	1	5	5	6	6	6	0
Gruppe1	6	589	Landliebe	2013-01-09	1	1	2	3	1	2	3	2	3	3	3	4	4	6	6	6	6	6	0
Gruppe1	7	589	Landliebe	2013-01-09	1	2	1	2	1	3	2	2	3	2	2	3	1	5	4	3	4	3	0
Gruppe1	8	589	Landliebe	2013-01-09	2	3	2	1	1	2	2	3	3	1	2	3	4	6	5	6	5	6	0
Gruppe1	9	589	Landliebe	2013-01-09	1	4	2	3	1	4	2	3	3	2	2	3	4	6	4	3	3	4	0
Gruppe1	10	589	Landliebe	2013-01-09	1	3	2	3	1	2	2	2	3	2	3	3	4	5	5	4	5	5	0
Gruppe1	11	589	Landliebe	2013-01-09	1	4	2	1	1	3	2	3	3	2	2	3	4	6	4	6	4	5	0
Gruppe1	12	589	Landliebe	2013-01-09	1	1	1	3	1	3	2	2	3	2	2	4	4	5	3	4	3	3	0
Gruppe1	13	589	Landliebe	2013-01-09	2	4	1	2	2	4	2	2	2	2	3	3	4	5	5	3	4	4	0
Gruppe1	14	589	Landliebe	2013-01-09	2	2	1	1	1	2	2	2	3	3	3	3	1	7	5	5	5	5	0
Gruppe1	15	589	Landliebe	2013-01-09	2	5	1	2	1	4	2	3	3	2	2	3	4	5	4	2	3	3	0
Gruppe1	16	589	Landliebe	2013-01-09	2	1	2	1	1	2	2	3	2	2	1	4	3	6	6	4	5	5	0
Gruppe1	17	589	Landliebe	2013-01-09	2	3	1	2	1	4	2	2	3	3	2	3	1	#NULL!	#NULL!	#NULL!	#NULL!	#NULL!	0
Gruppe1	18	589	Landliebe	2013-01-09	2	3	2	2	1	4	2	3	3	2	3	3	1	5	5	4	4	3	0
Gruppe1	19	589	Landliebe	2013-01-09	1	3	1	2	1	2	2	2	3	3	2	3	3	5	4	3	3	3	0
Gruppe1	20	589	Landliebe	2013-01-09	2	2	1	2	1	3	2	3	3	2	2	3	4	5	4	4	5	5	0
Gruppe1	21	589	Landliebe	2013-01-09	2	5	1	3	2	1	1	1	2	1	1	3	4	4	3	3	3	3	0
Gruppe1	22	589	Landliebe	2013-01-09	2	5	1	2	1	2	2	3	3	1	2	3	4	6	6	6	6	6	0
Gruppe1	23	589	Landliebe	2013-01-09	2	5	1	2	1	2	3	3	3	1	2	4	4	5	5	5	5	5	0
Gruppe1	24	589	Landliebe	2013-01-09	2	4	1	1	2	2	2	2	2	2	2	3	4	4	3	2	2	2	0
Gruppe1	25	589	Landliebe	2013-01-09	2	3	2	1	2	4	2	2	2	1	2	3	4	3	3	3	4	3	0
Gruppe1	26	589	Landliebe	2013-01-09	1	3	1	1	2	1	1	1	1	2	3	4	3	5	5	5	5	5	0
Gruppe1	27	589	Landliebe	2013-01-09	2	4	1	1	1	4	3	4	3	2	2	3	1	5	3	4	4	4	0
Gruppe1	28	589	Landliebe	2013-01-09	1	4	2	2	2	2	2	3	4	2	3	3	4	6	6	4	6	6	0
Gruppe1	29	589	Landliebe	2013-01-09	2	3	2	3	1	2	3	3	3	1	3	3	4	7	4	4	7	5	0
Gruppe1	30	589	Landliebe	2013-01-09	2	3	1	3	1	2	2	3	3	2	2	3	1	5	5	3	4	3	0
Gruppe1	31	589	Landliebe	2013-01-09	2	4	1	2	1	4	2	2	3	1	3	3	3	6	5	6	5	5	0
Gruppe1	32	589	Landliebe	2013-01-09	2	2	2	2	1	2	3	3	3	3	2	3	1	4	5	3	4	4	0
Gruppe1	33	589	Landliebe	2013-01-09	1	1	2	3	2	1	2	2	2	1	2	3	4	4	2	3	3	3	0
Gruppe1	34	589	Landliebe	2013-01-09	2	1	1	3	1	2	5	3	3	2	1	3	1	5	2	2	4	2	0
Gruppe1	35	589	Landliebe	2013-01-09	2	3	1	3	1	4	2	3	3	2	2	3	4	6	5	4	6	5	0
Gruppe1	36	589	Landliebe	2013-01-09	2	5	2	3	1	1	2	2	3	2	1	3	4	5	3	3	5	3	0
Gruppe1	37	589	Landliebe	2013-01-09	1	4	2	2	2	4	2	2	2	3	2	3	4	5	3	2	4	3	0
Gruppe1	38	589	Landliebe	2013-01-09	1	1	1	3	1	4	3	4	3	3	2	3	2	5	3	3	3	3	0
Gruppe1	39	589	Landliebe	2013-01-09	1	5	2	1	1	3	3	4	3	2	3	3	3	#NULL!	#NULL!	#NULL!	#NULL!	#NULL!	0
Gruppe1	40	589	Landliebe	2013-01-09	1	4	1	2	1	4	2	3	3	2	2	3	4	6	6	5	5	5	0
Gruppe1	41	589	Landliebe	2013-01-09	2	3	1	1	1	3	3	3	3	3	2	3	4	5	5	5	5	5	0
Gruppe1	42	589	Landliebe	2013-01-09	1	2	1	2	1	3	3	4	4	3	2	3	4	5	4	4	4	4	0
Gruppe1	43	589	Landliebe	2013-01-09	1	3	1	2	1	2	2	2	2	3	2	3	4	5	5	4	3	4	0
Gruppe1	44	589	Landliebe	2013-01-09	2	1	2	3	1	4	2	2	3	3	2	4	4	5	1	1	2	1	0
Gruppe1	45	589	Landliebe	2013-01-09	1	1	2	2	1	2	2	2	3	1	2	3	4	5	5	6	6	5	0
Gruppe1	46	589	Landliebe	2013-01-09	2	3	2	2	2	1	1	1	1	1	1	3	4	#NULL!	#NULL!	#NULL!	#NULL!	#NULL!	0
Gruppe1	47	589	Landliebe	2013-01-09	2	3	1	3	1	3	2	3	2	3	3	3	1	5	4	3	5	4	0
Gruppe1	48	589	Landliebe	2013-01-09	1	1	2	1	1	4	3	3	3	3	2	3	1	5	5	5	5	5	0
Gruppe1	49	589	Landliebe	2013-01-09	2	1	1	3	1	3	3	4	3	2	2	3	4	5	6	5	6	5	0
Gruppe1	50	589	Landliebe	2013-01-09	1	4	2	3	1	4	3	4	4	3	3	3	4	7	7	3	4	3	0
Gruppe1	51	589	Landliebe	2013-01-09	1	3	2	3	1	4	2	2	2	2	1	3	4	7	7	5	5	5	0
Gruppe1	52	589	Landliebe	2013-01-09	2	2	2	2	1	2	2	1	3	1	1	3	4	7	2	1	6	3	0
Gruppe1	53	589	Landliebe	2013-01-09	2	2	1	2	1	2	2	3	3	3	1	3	4	5	4	3	3	3	0
Gruppe1	56	589	Landliebe	2013-01-09	2	2	2	3	2	2	2	3	2	2	1	3	4	6	5	6	6	6	0
Gruppe1	57	589	Landliebe	2013-01-09	1	4	1	2	1	4	2	2	3	1	1	3	4	#NULL!	#NULL!	#NULL!	#NULL!	#NULL!	0
Gruppe1	58	589	Landliebe	2013-01-09	2	2	2	1	1	2	3	3	3	3	2	3	4	6	6	7	7	7	0
Gruppe1	59	589	Landliebe	2013-01-09	2	2	2	3	1	2	2	3	3	2	3	3	4	5	4	4	5	4	0
Gruppe1	60	589	Landliebe	2013-01-09	1	3	2	1	1	2	3	3	3	3	2	3	4	5	4	3	3	3	0
Gruppe1	61	589	Landliebe	2013-01-09	1	3	2	3	1	2	2	3	3	1	2	4	4	5	4	4	4	4	0
Gruppe1	62	589	Landliebe	2013-01-09	2	4	1	2	1	2	2	3	2	1	2	3	4	4	4	1	4	4	0
Gruppe1	63	589	Landliebe	2013-01-09	1	4	2	2	1	4	2	2	2	2	3	3	3	#NULL!	#NULL!	#NULL!	#NULL!	#NULL!	0
Gruppe1	64	589	Landliebe	2013-01-09	1	1	2	2	1	2	2	2	3	3	3	3	4	6	6	3	5	4	0
Gruppe1	65	589	Landliebe	2013-01-09	2	3	1	2	1	4	2	3	3	2	2	3	4	6	4	1	3	1	0
Gruppe1	66	589	Landliebe	2013-01-09	2	2	1	2	1	2	2	2	3	1	2	3	1	6	2	1	5	2	0
Gruppe1	67	589	Landliebe	2013-01-09	2	4	2	3	1	2	3	3	4	3	1	3	3	6	4	3	5	3	0
Gruppe1	68	589	Landliebe	2013-01-09	2	2	#NULL!	1	2	2	2	2	1	1	2	3	4	6	6	4	5	4	0
Gruppe1	69	589	Landliebe	2013-01-09	1	3	2	3	1	2	3	3	3	2	2	3	4	5	5	3	5	3	0
Gruppe1	70	589	Landliebe	2013-01-09	1	3	2	1	2	1	2	2	2	3	3	4	4	5	5	6	6	6	0
Gruppe1	1	201	Goldblume	2012-11-28	2	2	1	2	1	1	2	3	2	2	2	3	4	5	4	4	4	4	0
Gruppe1	2	201	Goldblume	2012-11-28	2	4	1	1	1	1	3	2	3	1	3	3	4	5	5	5	5	5	0
Gruppe1	3	201	Goldblume	2012-11-28	2	3	2	2	1	2	2	3	2	1	1	3	3	4	4	5	4	4	0
Gruppe1	4	201	Goldblume	2012-11-28	1	3	2	1	1	2	3	4	3	3	1	3	1	5	6	4	4	4	0
Gruppe1	5	201	Goldblume	2012-11-28	2	2	1	3	1	2	2	2	3	1	2	3	1	5	6	5	5	5	0
Gruppe1	6	201	Goldblume	2012-11-28	1	1	2	3	1	2	3	2	3	3	3	4	4	4	5	5	5	5	0
Gruppe1	7	201	Goldblume	2012-11-28	1	2	1	2	1	3	2	2	3	2	2	3	1	4	5	4	4	4	0
Gruppe1	8	201	Goldblume	2012-11-28	2	3	2	1	1	2	2	3	3	1	2	3	4	6	6	3	3	3	0
Gruppe1	9	201	Goldblume	2012-11-28	1	4	2	3	1	4	2	3	3	2	2	3	4	5	6	5	5	5	0
Gruppe1	10	201	Goldblume	2012-11-28	1	3	2	3	1	2	2	2	3	2	3	3	4	5	5	4	4	4	0
Gruppe1	11	201	Goldblume	2012-11-28	1	4	2	1	1	3	2	3	3	2	2	3	4	3	4	3	3	3	0
Gruppe1	12	201	Goldblume	2012-11-28	1	1	1	3	1	3	2	2	3	2	2	4	4	5	4	4	5	4	0
Gruppe1	13	201	Goldblume	2012-11-28	2	4	1	2	2	4	2	2	2	2	3	3	4	5	4	3	3	3	0
Gruppe1	14	201	Goldblume	2012-11-28	2	2	1	1	1	2	2	2	3	3	3	3	1	5	6	5	5	5	0
Gruppe1	15	201	Goldblume	2012-11-28	2	5	1	2	1	4	2	3	3	2	2	3	4	4	5	5	5	5	0
Gruppe1	16	201	Goldblume	2012-11-28	2	1	2	1	1	2	2	3	2	2	1	4	3	4	4	5	3	4	0
Gruppe1	17	201	Goldblume	2012-11-28	2	3	1	2	1	4	2	2	3	3	2	3	1	#NULL!	#NULL!	#NULL!	#NULL!	#NULL!	0
Gruppe1	18	201	Goldblume	2012-11-28	2	3	2	2	1	4	2	3	3	2	3	3	1	3	3	2	3	3	0
Gruppe1	19	201	Goldblume	2012-11-28	1	3	1	2	1	2	2	2	3	3	2	3	3	4	5	4	3	3	0
Gruppe1	20	201	Goldblume	2012-11-28	2	2	1	2	1	3	2	3	3	2	2	3	4	6	6	5	6	5	0
Gruppe1	21	201	Goldblume	2012-11-28	2	5	1	3	2	1	1	1	2	1	1	3	4	3	3	2	2	2	0
Gruppe1	22	201	Goldblume	2012-11-28	2	5	1	2	1	2	2	3	3	1	2	3	4	6	6	6	6	6	0
Gruppe1	23	201	Goldblume	2012-11-28	2	5	1	2	1	2	3	3	3	1	2	4	4	3	3	3	3	3	0
Gruppe1	24	201	Goldblume	2012-11-28	2	4	1	1	2	2	2	2	2	2	2	3	4	4	4	3	3	4	0
Gruppe1	25	201	Goldblume	2012-11-28	2	3	2	1	2	4	2	2	2	1	2	3	4	1	5	4	4	4	0
Gruppe1	26	201	Goldblume	2012-11-28	1	3	1	1	2	1	1	1	1	2	3	4	3	3	4	2	4	2	0
Gruppe1	27	201	Goldblume	2012-11-28	2	4	1	1	1	4	3	4	3	2	2	3	1	5	6	6	5	6	0
Gruppe1	28	201	Goldblume	2012-11-28	1	4	2	2	2	2	2	3	4	2	3	3	4	4	6	5	6	5	0
Gruppe1	29	201	Goldblume	2012-11-28	2	3	2	3	1	2	3	3	3	1	3	3	4	5	5	4	2	4	0
Gruppe1	30	201	Goldblume	2012-11-28	2	3	1	3	1	2	2	3	3	2	2	3	1	3	3	3	2	3	0
Gruppe1	31	201	Goldblume	2012-11-28	2	4	1	2	1	4	2	2	3	1	3	3	3	4	4	3	4	4	0
Gruppe1	32	201	Goldblume	2012-11-28	2	2	2	2	1	2	3	3	3	3	2	3	1	5	4	5	4	4	0
Gruppe1	33	201	Goldblume	2012-11-28	1	1	2	3	2	1	2	2	2	1	2	3	4	5	5	4	4	4	0
Gruppe1	34	201	Goldblume	2012-11-28	2	1	1	3	1	2	5	3	3	2	1	3	1	3	3	2	2	2	0
Gruppe1	35	201	Goldblume	2012-11-28	2	3	1	3	1	4	2	3	3	2	2	3	4	4	5	6	5	5	0
Gruppe1	36	201	Goldblume	2012-11-28	2	5	2	3	1	1	2	2	3	2	1	3	4	3	3	3	3	3	0
Gruppe1	37	201	Goldblume	2012-11-28	1	4	2	2	2	4	2	2	2	3	2	3	4	3	4	2	2	2	0
Gruppe1	38	201	Goldblume	2012-11-28	1	1	1	3	1	4	3	4	3	3	2	3	2	6	5	5	6	6	0
Gruppe1	39	201	Goldblume	2012-11-28	1	5	2	1	1	3	3	4	3	2	3	3	3	#NULL!	#NULL!	#NULL!	#NULL!	#NULL!	0
Gruppe1	40	201	Goldblume	2012-11-28	1	4	1	2	1	4	2	3	3	2	2	3	4	5	6	6	5	5	0
Gruppe1	41	201	Goldblume	2012-11-28	2	3	1	1	1	3	3	3	3	3	2	3	4	6	7	5	5	5	0
Gruppe1	42	201	Goldblume	2012-11-28	1	2	1	2	1	3	3	4	4	3	2	3	4	4	6	5	5	5	0
Gruppe1	43	201	Goldblume	2012-11-28	1	3	1	2	1	2	2	2	2	3	2	3	4	5	5	4	4	4	0
Gruppe1	44	201	Goldblume	2012-11-28	2	1	2	3	1	4	2	2	3	3	2	4	4	4	3	4	4	4	0
Gruppe1	45	201	Goldblume	2012-11-28	1	1	2	2	1	2	2	2	3	1	2	3	4	6	5	5	5	5	0
Gruppe1	46	201	Goldblume	2012-11-28	2	3	2	2	2	1	1	1	1	1	1	3	4	#NULL!	#NULL!	#NULL!	#NULL!	#NULL!	0
Gruppe1	47	201	Goldblume	2012-11-28	2	3	1	3	1	3	2	3	2	3	3	3	1	4	5	4	5	4	0
Gruppe1	48	201	Goldblume	2012-11-28	1	1	2	1	1	4	3	3	3	3	2	3	1	4	5	4	5	4	0
Gruppe1	49	201	Goldblume	2012-11-28	2	1	1	3	1	3	3	4	3	2	2	3	4	3	3	2	2	2	0
Gruppe1	50	201	Goldblume	2012-11-28	1	4	2	3	1	4	3	4	4	3	3	3	4	5	5	3	2	3	0
Gruppe1	51	201	Goldblume	2012-11-28	1	3	2	3	1	4	2	2	2	2	1	3	4	4	4	3	3	3	0
Gruppe1	52	201	Goldblume	2012-11-28	2	2	2	2	1	2	2	1	3	1	1	3	4	2	5	3	4	3	0
Gruppe1	53	201	Goldblume	2012-11-28	2	2	1	2	1	2	2	3	3	3	1	3	4	4	4	4	4	4	0
Gruppe1	56	201	Goldblume	2012-11-28	2	2	2	3	2	2	2	3	2	2	1	3	4	5	4	4	5	5	0
Gruppe1	57	201	Goldblume	2012-11-28	1	4	1	2	1	4	2	2	3	1	1	3	4	#NULL!	#NULL!	#NULL!	#NULL!	#NULL!	0
Gruppe1	58	201	Goldblume	2012-11-28	2	2	2	1	1	2	3	3	3	3	2	3	4	7	7	7	7	7	0
Gruppe1	59	201	Goldblume	2012-11-28	2	2	2	3	1	2	2	3	3	2	3	3	4	4	5	5	4	4	0
Gruppe1	60	201	Goldblume	2012-11-28	1	3	2	1	1	2	3	3	3	3	2	3	4	5	4	5	4	4	0
Gruppe1	61	201	Goldblume	2012-11-28	1	3	2	3	1	2	2	3	3	1	2	4	4	5	5	5	5	5	0
Gruppe1	62	201	Goldblume	2012-11-28	2	4	1	2	1	2	2	3	2	1	2	3	4	4	4	3	3	3	0
Gruppe1	63	201	Goldblume	2012-11-28	1	4	2	2	1	4	2	2	2	2	3	3	3	2	4	2	2	2	0
Gruppe1	64	201	Goldblume	2012-11-28	1	1	2	2	1	2	2	2	3	3	3	3	4	4	2	4	5	4	0
Gruppe1	65	201	Goldblume	2012-11-28	2	3	1	2	1	4	2	3	3	2	2	3	4	5	5	6	5	5	0
Gruppe1	66	201	Goldblume	2012-11-28	2	2	1	2	1	2	2	2	3	1	2	3	1	5	5	5	5	5	0
Gruppe1	67	201	Goldblume	2012-11-28	2	4	2	3	1	2	3	3	4	3	1	3	3	4	6	5	5	5	0
Gruppe1	68	201	Goldblume	2012-11-28	2	2	#NULL!	1	2	2	2	2	1	1	2	3	4	7	6	5	5	5	0
Gruppe1	69	201	Goldblume	2012-11-28	1	3	2	3	1	2	3	3	3	2	2	3	4	3	5	4	4	4	0
Gruppe1	70	201	Goldblume	2012-11-28	1	3	2	1	2	1	2	2	2	3	3	4	4	4	5	4	4	4	0
Gruppe1	1	201	Goldblume	2013-01-10	2	2	1	2	1	1	2	3	2	2	2	3	4	4	4	3	3	4	0
Gruppe1	2	201	Goldblume	2013-01-10	2	4	1	1	1	1	3	2	3	1	3	3	4	4	5	5	6	5	0
Gruppe1	3	201	Goldblume	2013-01-10	2	3	2	2	1	2	2	3	2	1	1	3	3	4	4	4	4	4	0
Gruppe1	4	201	Goldblume	2013-01-10	1	3	2	1	1	2	3	4	3	3	1	3	1	3	4	4	4	4	0
Gruppe1	5	201	Goldblume	2013-01-10	2	2	1	3	1	2	2	2	3	1	2	3	1	5	4	5	5	5	0
Gruppe1	6	201	Goldblume	2013-01-10	1	1	2	3	1	2	3	2	3	3	3	4	4	4	4	4	4	4	0
Gruppe1	7	201	Goldblume	2013-01-10	1	2	1	2	1	3	2	2	3	2	2	3	1	4	5	4	4	4	0
Gruppe1	8	201	Goldblume	2013-01-10	2	3	2	1	1	2	2	3	3	1	2	3	4	5	5	4	4	4	0
Gruppe1	9	201	Goldblume	2013-01-10	1	4	2	3	1	4	2	3	3	2	2	3	4	6	5	4	3	4	0
Gruppe1	10	201	Goldblume	2013-01-10	1	3	2	3	1	2	2	2	3	2	3	3	4	4	4	3	3	3	0
Gruppe1	11	201	Goldblume	2013-01-10	1	4	2	1	1	3	2	3	3	2	2	3	4	3	3	4	4	3	0
Gruppe1	12	201	Goldblume	2013-01-10	1	1	1	3	1	3	2	2	3	2	2	4	4	5	5	6	5	5	0
Gruppe1	13	201	Goldblume	2013-01-10	2	4	1	2	2	4	2	2	2	2	3	3	4	3	4	3	4	4	0
Gruppe1	14	201	Goldblume	2013-01-10	2	2	1	1	1	2	2	2	3	3	3	3	1	4	5	4	5	4	0
Gruppe1	15	201	Goldblume	2013-01-10	2	5	1	2	1	4	2	3	3	2	2	3	4	4	5	3	3	3	0
Gruppe1	16	201	Goldblume	2013-01-10	2	1	2	1	1	2	2	3	2	2	1	4	3	4	5	4	4	4	0
Gruppe1	17	201	Goldblume	2013-01-10	2	3	1	2	1	4	2	2	3	3	2	3	1	#NULL!	#NULL!	#NULL!	#NULL!	#NULL!	0
Gruppe1	18	201	Goldblume	2013-01-10	2	3	2	2	1	4	2	3	3	2	3	3	1	4	5	4	4	4	0
Gruppe1	19	201	Goldblume	2013-01-10	1	3	1	2	1	2	2	2	3	3	2	3	3	5	5	5	4	5	0
Gruppe1	20	201	Goldblume	2013-01-10	2	2	1	2	1	3	2	3	3	2	2	3	4	4	5	4	4	4	0
Gruppe1	21	201	Goldblume	2013-01-10	2	5	1	3	2	1	1	1	2	1	1	3	4	3	3	2	2	2	0
Gruppe1	22	201	Goldblume	2013-01-10	2	5	1	2	1	2	2	3	3	1	2	3	4	5	5	4	4	4	0
Gruppe1	23	201	Goldblume	2013-01-10	2	5	1	2	1	2	3	3	3	1	2	4	4	3	4	3	3	3	0
Gruppe1	24	201	Goldblume	2013-01-10	2	4	1	1	2	2	2	2	2	2	2	3	4	4	5	4	4	4	0
Gruppe1	25	201	Goldblume	2013-01-10	2	3	2	1	2	4	2	2	2	1	2	3	4	5	6	5	5	5	0
Gruppe1	26	201	Goldblume	2013-01-10	1	3	1	1	2	1	1	1	1	2	3	4	3	2	3	3	4	3	0
Gruppe1	27	201	Goldblume	2013-01-10	2	4	1	1	1	4	3	4	3	2	2	3	1	5	4	5	5	5	0
Gruppe1	28	201	Goldblume	2013-01-10	1	4	2	2	2	2	2	3	4	2	3	3	4	4	5	3	4	4	0
Gruppe1	29	201	Goldblume	2013-01-10	2	3	2	3	1	2	3	3	3	1	3	3	4	4	4	4	3	4	0
Gruppe1	30	201	Goldblume	2013-01-10	2	3	1	3	1	2	2	3	3	2	2	3	1	3	2	2	2	2	0
Gruppe1	31	201	Goldblume	2013-01-10	2	4	1	2	1	4	2	2	3	1	3	3	3	4	4	3	4	4	0
Gruppe1	32	201	Goldblume	2013-01-10	2	2	2	2	1	2	3	3	3	3	2	3	1	5	5	6	5	5	0
Gruppe1	33	201	Goldblume	2013-01-10	1	1	2	3	2	1	2	2	2	1	2	3	4	4	4	5	5	5	0
Gruppe1	34	201	Goldblume	2013-01-10	2	1	1	3	1	2	5	3	3	2	1	3	1	3	3	2	2	2	0
Gruppe1	35	201	Goldblume	2013-01-10	2	3	1	3	1	4	2	3	3	2	2	3	4	5	5	6	5	5	0
Gruppe1	36	201	Goldblume	2013-01-10	2	5	2	3	1	1	2	2	3	2	1	3	4	4	4	4	4	4	0
Gruppe1	37	201	Goldblume	2013-01-10	1	4	2	2	2	4	2	2	2	3	2	3	4	4	4	3	3	3	0
Gruppe1	38	201	Goldblume	2013-01-10	1	1	1	3	1	4	3	4	3	3	2	3	2	4	5	4	5	5	0
Gruppe1	39	201	Goldblume	2013-01-10	1	5	2	1	1	3	3	4	3	2	3	3	3	#NULL!	#NULL!	#NULL!	#NULL!	#NULL!	0
Gruppe1	40	201	Goldblume	2013-01-10	1	4	1	2	1	4	2	3	3	2	2	3	4	5	5	5	6	5	0
Gruppe1	41	201	Goldblume	2013-01-10	2	3	1	1	1	3	3	3	3	3	2	3	4	6	6	5	5	5	0
Gruppe1	42	201	Goldblume	2013-01-10	1	2	1	2	1	3	3	4	4	3	2	3	4	4	5	3	4	4	0
Gruppe1	43	201	Goldblume	2013-01-10	1	3	1	2	1	2	2	2	2	3	2	3	4	6	4	5	5	5	0
Gruppe1	44	201	Goldblume	2013-01-10	2	1	2	3	1	4	2	2	3	3	2	4	4	3	3	2	2	3	0
Gruppe1	45	201	Goldblume	2013-01-10	1	1	2	2	1	2	2	2	3	1	2	3	4	5	5	5	5	5	0
Gruppe1	46	201	Goldblume	2013-01-10	2	3	2	2	2	1	1	1	1	1	1	3	4	#NULL!	#NULL!	#NULL!	#NULL!	#NULL!	0
Gruppe1	47	201	Goldblume	2013-01-10	2	3	1	3	1	3	2	3	2	3	3	3	1	4	4	4	3	4	0
Gruppe1	48	201	Goldblume	2013-01-10	1	1	2	1	1	4	3	3	3	3	2	3	1	4	5	5	5	5	0
Gruppe1	49	201	Goldblume	2013-01-10	2	1	1	3	1	3	3	4	3	2	2	3	4	2	2	2	2	2	0
Gruppe1	50	201	Goldblume	2013-01-10	1	4	2	3	1	4	3	4	4	3	3	3	4	6	6	4	3	3	0
Gruppe1	51	201	Goldblume	2013-01-10	1	3	2	3	1	4	2	2	2	2	1	3	4	3	4	3	4	3	0
Gruppe1	52	201	Goldblume	2013-01-10	2	2	2	2	1	2	2	1	3	1	1	3	4	3	5	3	5	4	0
Gruppe1	53	201	Goldblume	2013-01-10	2	2	1	2	1	2	2	3	3	3	1	3	4	4	5	5	4	4	0
Gruppe1	56	201	Goldblume	2013-01-10	2	2	2	3	2	2	2	3	2	2	1	3	4	5	6	5	5	5	0
Gruppe1	57	201	Goldblume	2013-01-10	1	4	1	2	1	4	2	2	3	1	1	3	4	#NULL!	#NULL!	#NULL!	#NULL!	#NULL!	0
Gruppe1	58	201	Goldblume	2013-01-10	2	2	2	1	1	2	3	3	3	3	2	3	4	5	5	4	4	5	0
Gruppe1	59	201	Goldblume	2013-01-10	2	2	2	3	1	2	2	3	3	2	3	3	4	4	4	5	4	4	0
Gruppe1	60	201	Goldblume	2013-01-10	1	3	2	1	1	2	3	3	3	3	2	3	4	3	3	3	4	3	0
Gruppe1	61	201	Goldblume	2013-01-10	1	3	2	3	1	2	2	3	3	1	2	4	4	5	4	3	4	4	0
Gruppe1	62	201	Goldblume	2013-01-10	2	4	1	2	1	2	2	3	2	1	2	3	4	5	5	4	4	4	0
Gruppe1	63	201	Goldblume	2013-01-10	1	4	2	2	1	4	2	2	2	2	3	3	3	#NULL!	#NULL!	#NULL!	#NULL!	#NULL!	0
Gruppe1	64	201	Goldblume	2013-01-10	1	1	2	2	1	2	2	2	3	3	3	3	4	5	6	4	5	5	0
Gruppe1	65	201	Goldblume	2013-01-10	2	3	1	2	1	4	2	3	3	2	2	3	4	4	5	5	4	4	0
Gruppe1	66	201	Goldblume	2013-01-10	2	2	1	2	1	2	2	2	3	1	2	3	1	5	5	5	3	5	0
Gruppe1	67	201	Goldblume	2013-01-10	2	4	2	3	1	2	3	3	4	3	1	3	3	5	5	4	5	5	0
Gruppe1	68	201	Goldblume	2013-01-10	2	2	#NULL!	1	2	2	2	2	1	1	2	3	4	5	5	3	5	4	0
Gruppe1	69	201	Goldblume	2013-01-10	1	3	2	3	1	2	3	3	3	2	2	3	4	3	4	4	4	4	0
Gruppe1	70	201	Goldblume	2013-01-10	1	3	2	1	2	1	2	2	2	3	3	4	4	3	4	4	4	4	0
Gruppe1	1	664	Narabaster	2012-11-28	2	2	1	2	1	1	2	3	2	2	2	3	4	4	4	4	4	4	0
Gruppe1	2	664	Narabaster	2012-11-28	2	4	1	1	1	1	3	2	3	1	3	3	4	5	5	4	5	4	0
Gruppe1	3	664	Naturastar	2012-11-28	2	3	2	2	1	2	2	3	2	1	1	3	3	4	5	4	4	4	0
Gruppe1	4	664	Naturastar	2012-11-28	1	3	2	1	1	2	3	4	3	3	1	3	1	4	5	4	4	4	0
Gruppe1	5	664	Naturastar	2012-11-28	2	2	1	3	1	2	2	2	3	1	2	3	1	5	6	6	6	6	0
Gruppe1	6	664	Naturastar	2012-11-28	1	1	2	3	1	2	3	2	3	3	3	4	4	3	5	4	3	4	0
Gruppe1	7	664	Naturastar	2012-11-28	1	2	1	2	1	3	2	2	3	2	2	3	1	4	5	4	4	4	0
Gruppe1	8	664	Naturastar	2012-11-28	2	3	2	1	1	2	2	3	3	1	2	3	4	6	6	4	3	4	0
Gruppe1	9	664	Naturastar	2012-11-28	1	4	2	3	1	4	2	3	3	2	2	3	4	6	6	6	6	6	0
Gruppe1	10	664	Naturastar	2012-11-28	1	3	2	3	1	2	2	2	3	2	3	3	4	5	4	3	5	4	0
Gruppe1	11	664	Naturastar	2012-11-28	1	4	2	1	1	3	2	3	3	2	2	3	4	3	3	4	5	4	0
Gruppe1	12	664	Naturastar	2012-11-28	1	1	1	3	1	3	2	2	3	2	2	4	4	3	5	5	4	4	0
Gruppe1	13	664	Naturastar	2012-11-28	2	4	1	2	2	4	2	2	2	2	3	3	4	5	5	5	5	5	0
Gruppe1	14	664	Naturastar	2012-11-28	2	2	1	1	1	2	2	2	3	3	3	3	1	5	6	4	4	4	0
Gruppe1	15	664	Naturastar	2012-11-28	2	5	1	2	1	4	2	3	3	2	2	3	4	5	5	6	3	5	0
Gruppe1	16	664	Naturastar	2012-11-28	2	1	2	1	1	2	2	3	2	2	1	4	3	4	4	4	4	4	0
Gruppe1	17	664	Naturastar	2012-11-28	2	3	1	2	1	4	2	2	3	3	2	3	1	#NULL!	#NULL!	#NULL!	#NULL!	#NULL!	0
Gruppe1	18	664	Naturastar	2012-11-28	2	3	2	2	1	4	2	3	3	2	3	3	1	4	4	3	3	3	0
Gruppe1	19	664	Naturastar	2012-11-28	1	3	1	2	1	2	2	2	3	3	2	3	3	4	5	5	3	4	0
Gruppe1	20	664	Naturastar	2012-11-28	2	2	1	2	1	3	2	3	3	2	2	3	4	6	6	6	6	6	0
Gruppe1	21	664	Naturastar	2012-11-28	2	5	1	3	2	1	1	1	2	1	1	3	4	3	3	3	2	2	0
Gruppe1	22	664	Naturastar	2012-11-28	2	5	1	2	1	2	2	3	3	1	2	3	4	5	5	5	5	5	0
Gruppe1	23	664	Naturastar	2012-11-28	2	5	1	2	1	2	3	3	3	1	2	4	4	3	3	3	3	3	0
Gruppe1	24	664	Naturastar	2012-11-28	2	4	1	1	2	2	2	2	2	2	2	3	4	4	4	3	3	3	0
Gruppe1	25	664	Naturastar	2012-11-28	2	3	2	1	2	4	2	2	2	1	2	3	4	3	5	3	3	3	0
Gruppe1	26	664	Naturastar	2012-11-28	1	3	1	1	2	1	1	1	1	2	3	4	3	2	3	4	5	3	0
Gruppe1	27	664	Naturastar	2012-11-28	2	4	1	1	1	4	3	4	3	2	2	3	1	5	4	5	4	4	0
Gruppe1	28	664	Naturastar	2012-11-28	1	4	2	2	2	2	2	3	4	2	3	3	4	4	6	4	4	4	0
Gruppe1	29	664	Naturastar	2012-11-28	2	3	2	3	1	2	3	3	3	1	3	3	4	5	4	4	4	4	0
Gruppe1	30	664	Naturastar	2012-11-28	2	3	1	3	1	2	2	3	3	2	2	3	1	4	3	3	2	3	0
Gruppe1	31	664	Naturastar	2012-11-28	2	4	1	2	1	4	2	2	3	1	3	3	3	4	5	3	4	4	0
Gruppe1	32	664	Naturastar	2012-11-28	2	2	2	2	1	2	3	3	3	3	2	3	1	5	5	4	5	5	0
Gruppe1	33	664	Naturastar	2012-11-28	1	1	2	3	2	1	2	2	2	1	2	3	4	6	5	5	5	6	0
Gruppe1	34	664	Naturastar	2012-11-28	2	1	1	3	1	2	5	3	3	2	1	3	1	3	3	2	2	2	0
Gruppe1	35	664	Naturastar	2012-11-28	2	3	1	3	1	4	2	3	3	2	2	3	4	6	7	4	5	4	0
Gruppe1	36	664	Naturastar	2012-11-28	2	5	2	3	1	1	2	2	3	2	1	3	4	3	5	4	4	4	0
Gruppe1	37	664	Naturastar	2012-11-28	1	4	2	2	2	4	2	2	2	3	2	3	4	3	3	3	4	3	0
Gruppe1	38	664	Naturastar	2012-11-28	1	1	1	3	1	4	3	4	3	3	2	3	2	5	7	6	5	6	0
Gruppe1	39	664	Naturastar	2012-11-28	1	5	2	1	1	3	3	4	3	2	3	3	3	#NULL!	#NULL!	#NULL!	#NULL!	#NULL!	0
Gruppe1	40	664	Naturastar	2012-11-28	1	4	1	2	1	4	2	3	3	2	2	3	4	5	6	5	6	6	0
Gruppe1	41	664	Naturastar	2012-11-28	2	3	1	1	1	3	3	3	3	3	2	3	4	6	7	6	6	6	0
Gruppe1	42	664	Naturastar	2012-11-28	1	2	1	2	1	3	3	4	4	3	2	3	4	4	5	4	4	4	0
Gruppe1	43	664	Naturastar	2012-11-28	1	3	1	2	1	2	2	2	2	3	2	3	4	5	4	4	3	4	0
Gruppe1	44	664	Naturastar	2012-11-28	2	1	2	3	1	4	2	2	3	3	2	4	4	3	4	3	3	4	0
Gruppe1	45	664	Naturastar	2012-11-28	1	1	2	2	1	2	2	2	3	1	2	3	4	5	6	5	6	5	0
Gruppe1	46	664	Naturastar	2012-11-28	2	3	2	2	2	1	1	1	1	1	1	3	4	#NULL!	#NULL!	#NULL!	#NULL!	#NULL!	0
Gruppe1	47	664	Naturastar	2012-11-28	2	3	1	3	1	3	2	3	2	3	3	3	1	4	5	3	4	4	0
Gruppe1	48	664	Naturastar	2012-11-28	1	1	2	1	1	4	3	3	3	3	2	3	1	6	5	4	6	5	0
Gruppe1	49	664	Naturastar	2012-11-28	2	1	1	3	1	3	3	4	3	2	2	3	4	3	4	2	3	2	0
Gruppe1	50	664	Naturastar	2012-11-28	1	4	2	3	1	4	3	4	4	3	3	3	4	5	6	3	2	3	0
Gruppe1	51	664	Naturastar	2012-11-28	1	3	2	3	1	4	2	2	2	2	1	3	4	4	4	3	3	3	0
Gruppe1	52	664	Naturastar	2012-11-28	2	2	2	2	1	2	2	1	3	1	1	3	4	5	5	3	4	3	0
Gruppe1	53	664	Naturastar	2012-11-28	2	2	1	2	1	2	2	3	3	3	1	3	4	3	5	3	3	3	0
Gruppe1	56	664	Naturastar	2012-11-28	2	2	2	3	2	2	2	3	2	2	1	3	4	5	5	5	5	6	0
Gruppe1	57	664	Naturastar	2012-11-28	1	4	1	2	1	4	2	2	3	1	1	3	4	#NULL!	#NULL!	#NULL!	#NULL!	#NULL!	0
Gruppe1	58	664	Naturastar	2012-11-28	2	2	2	1	1	2	3	3	3	3	2	3	4	7	7	6	6	6	0
Gruppe1	59	664	Naturastar	2012-11-28	2	2	2	3	1	2	2	3	3	2	3	3	4	4	5	5	4	4	0
Gruppe1	60	664	Naturastar	2012-11-28	1	3	2	1	1	2	3	3	3	3	2	3	4	4	5	3	3	4	0
Gruppe1	61	664	Naturastar	2012-11-28	1	3	2	3	1	2	2	3	3	1	2	4	4	4	5	4	4	4	0
Gruppe1	62	664	Naturastar	2012-11-28	2	4	1	2	1	2	2	3	2	1	2	3	4	4	5	4	4	4	0
Gruppe1	63	664	Naturastar	2012-11-28	1	4	2	2	1	4	2	2	2	2	3	3	3	3	4	3	4	4	0
Gruppe1	64	664	Naturastar	2012-11-28	1	1	2	2	1	2	2	2	3	3	3	3	4	3	6	4	3	4	0
Gruppe1	65	664	Naturastar	2012-11-28	2	3	1	2	1	4	2	3	3	2	2	3	4	5	5	5	5	5	0
Gruppe1	66	664	Naturastar	2012-11-28	2	2	1	2	1	2	2	2	3	1	2	3	1	5	6	6	6	6	0
Gruppe1	67	664	Naturastar	2012-11-28	2	4	2	3	1	2	3	3	4	3	1	3	3	5	6	5	4	5	0
Gruppe1	68	664	Naturastar	2012-11-28	2	2	#NULL!	1	2	2	2	2	1	1	2	3	4	7	6	6	5	6	0
Gruppe1	69	664	Naturastar	2012-11-28	1	3	2	3	1	2	3	3	3	2	2	3	4	4	4	4	3	4	0
Gruppe1	70	664	Naturastar	2012-11-28	1	3	2	1	2	1	2	2	2	3	3	4	4	4	5	3	3	4	0
Gruppe1	1	664	Naturastar	2013-01-10	2	2	1	2	1	1	2	3	2	2	2	3	4	4	4	4	3	4	0
Gruppe1	2	664	Naturastar	2013-01-10	2	4	1	1	1	1	3	2	3	1	3	3	4	5	5	4	4	4	0
Gruppe1	3	664	Naturastar	2013-01-10	2	3	2	2	1	2	2	3	2	1	1	3	3	4	4	4	3	4	0
Gruppe1	4	664	Naturastar	2013-01-10	1	3	2	1	1	2	3	4	3	3	1	3	1	4	4	5	5	5	0
Gruppe1	5	664	Naturastar	2013-01-10	2	2	1	3	1	2	2	2	3	1	2	3	1	6	5	5	5	5	0
Gruppe1	6	664	Naturastar	2013-01-10	1	1	2	3	1	2	3	2	3	3	3	4	4	4	5	3	3	4	0
Gruppe1	7	664	Naturastar	2013-01-10	1	2	1	2	1	3	2	2	3	2	2	3	1	5	4	4	5	4	0
Gruppe1	8	664	Naturastar	2013-01-10	2	3	2	1	1	2	2	3	3	1	2	3	4	6	6	3	4	4	0
Gruppe1	9	664	Naturastar	2013-01-10	1	4	2	3	1	4	2	3	3	2	2	3	4	6	6	6	5	6	0
Gruppe1	10	664	Naturastar	2013-01-10	1	3	2	3	1	2	2	2	3	2	3	3	4	4	4	4	4	4	0
Gruppe1	11	664	Naturastar	2013-01-10	1	4	2	1	1	3	2	3	3	2	2	3	4	4	4	3	3	3	0
Gruppe1	12	664	Naturastar	2013-01-10	1	1	1	3	1	3	2	2	3	2	2	4	4	4	3	4	5	4	0
Gruppe1	13	664	Naturastar	2013-01-10	2	4	1	2	2	4	2	2	2	2	3	3	4	4	4	4	4	4	0
Gruppe1	14	664	Naturastar	2013-01-10	2	2	1	1	1	2	2	2	3	3	3	3	1	5	6	5	5	5	0
Gruppe1	15	664	Naturastar	2013-01-10	2	5	1	2	1	4	2	3	3	2	2	3	4	4	5	6	5	5	0
Gruppe1	16	664	Naturastar	2013-01-10	2	1	2	1	1	2	2	3	2	2	1	4	3	4	5	5	4	5	0
Gruppe1	17	664	Naturastar	2013-01-10	2	3	1	2	1	4	2	2	3	3	2	3	1	#NULL!	#NULL!	#NULL!	#NULL!	#NULL!	0
Gruppe1	18	664	Naturastar	2013-01-10	2	3	2	2	1	4	2	3	3	2	3	3	1	5	4	4	3	3	0
Gruppe1	19	664	Naturastar	2013-01-10	1	3	1	2	1	2	2	2	3	3	2	3	3	6	5	6	6	6	0
Gruppe1	20	664	Naturastar	2013-01-10	2	2	1	2	1	3	2	3	3	2	2	3	4	5	5	5	5	5	0
Gruppe1	21	664	Naturastar	2013-01-10	2	5	1	3	2	1	1	1	2	1	1	3	4	4	3	3	3	3	0
Gruppe1	22	664	Naturastar	2013-01-10	2	5	1	2	1	2	2	3	3	1	2	3	4	6	5	5	5	5	0
Gruppe1	23	664	Naturastar	2013-01-10	2	5	1	2	1	2	3	3	3	1	2	4	4	4	4	3	3	3	0
Gruppe1	24	664	Naturastar	2013-01-10	2	4	1	1	2	2	2	2	2	2	2	3	4	4	5	4	5	4	0
Gruppe1	25	664	Naturastar	2013-01-10	2	3	2	1	2	4	2	2	2	1	2	3	4	6	6	3	4	4	0
Gruppe1	26	664	Naturastar	2013-01-10	1	3	1	1	2	1	1	1	1	2	3	4	3	3	3	4	4	3	0
Gruppe1	27	664	Naturastar	2013-01-10	2	4	1	1	1	4	3	4	3	2	2	3	1	5	5	4	4	4	0
Gruppe1	28	664	Naturastar	2013-01-10	1	4	2	2	2	2	2	3	4	2	3	3	4	5	5	5	4	4	0
Gruppe1	29	664	Naturastar	2013-01-10	2	3	2	3	1	2	3	3	3	1	3	3	4	4	4	4	3	4	0
Gruppe1	30	664	Naturastar	2013-01-10	2	3	1	3	1	2	2	3	3	2	2	3	1	3	2	3	2	3	0
Gruppe1	31	664	Naturastar	2013-01-10	2	4	1	2	1	4	2	2	3	1	3	3	3	4	4	4	4	4	0
Gruppe1	32	664	Naturastar	2013-01-10	2	2	2	2	1	2	3	3	3	3	2	3	1	4	5	4	3	4	0
Gruppe1	33	664	Naturastar	2013-01-10	1	1	2	3	2	1	2	2	2	1	2	3	4	5	5	4	4	4	0
Gruppe1	34	664	Naturastar	2013-01-10	2	1	1	3	1	2	5	3	3	2	1	3	1	3	2	2	2	2	0
Gruppe1	35	664	Naturastar	2013-01-10	2	3	1	3	1	4	2	3	3	2	2	3	4	5	6	5	4	5	0
Gruppe1	36	664	Naturastar	2013-01-10	2	5	2	3	1	1	2	2	3	2	1	3	4	4	3	3	4	3	0
Gruppe1	37	664	Naturastar	2013-01-10	1	4	2	2	2	4	2	2	2	3	2	3	4	5	6	3	4	3	0
Gruppe1	38	664	Naturastar	2013-01-10	1	1	1	3	1	4	3	4	3	3	2	3	2	5	4	6	6	5	0
Gruppe1	39	664	Naturastar	2013-01-10	1	5	2	1	1	3	3	4	3	2	3	3	3	#NULL!	#NULL!	#NULL!	#NULL!	#NULL!	0
Gruppe1	40	664	Naturastar	2013-01-10	1	4	1	2	1	4	2	3	3	2	2	3	4	6	6	5	6	6	0
Gruppe1	41	664	Naturastar	2013-01-10	2	3	1	1	1	3	3	3	3	3	2	3	4	6	6	6	6	6	0
Gruppe1	42	664	Naturastar	2013-01-10	1	2	1	2	1	3	3	4	4	3	2	3	4	4	5	4	5	5	0
Gruppe1	43	664	Naturastar	2013-01-10	1	3	1	2	1	2	2	2	2	3	2	3	4	6	6	7	6	6	0
Gruppe1	44	664	Naturastar	2013-01-10	2	1	2	3	1	4	2	2	3	3	2	4	4	4	5	4	5	4	0
Gruppe1	45	664	Naturastar	2013-01-10	1	1	2	2	1	2	2	2	3	1	2	3	4	6	5	6	5	6	0
Gruppe1	46	664	Naturastar	2013-01-10	2	3	2	2	2	1	1	1	1	1	1	3	4	#NULL!	#NULL!	#NULL!	#NULL!	#NULL!	0
Gruppe1	47	664	Naturastar	2013-01-10	2	3	1	3	1	3	2	3	2	3	3	3	1	4	5	4	3	4	0
Gruppe1	48	664	Naturastar	2013-01-10	1	1	2	1	1	4	3	3	3	3	2	3	1	5	5	5	5	5	0
Gruppe1	49	664	Naturastar	2013-01-10	2	1	1	3	1	3	3	4	3	2	2	3	4	3	4	2	2	2	0
Gruppe1	50	664	Naturastar	2013-01-10	1	4	2	3	1	4	3	4	4	3	3	3	4	6	6	4	3	3	0
Gruppe1	51	664	Naturastar	2013-01-10	1	3	2	3	1	4	2	2	2	2	1	3	4	3	4	4	3	3	0
Gruppe1	52	664	Naturastar	2013-01-10	2	2	2	2	1	2	2	1	3	1	1	3	4	5	4	2	5	3	0
Gruppe1	53	664	Naturastar	2013-01-10	2	2	1	2	1	2	2	3	3	3	1	3	4	6	6	6	6	6	0
Gruppe1	56	664	Naturastar	2013-01-10	2	2	2	3	2	2	2	3	2	2	1	3	4	5	5	5	5	5	0
Gruppe1	57	664	Naturastar	2013-01-10	1	4	1	2	1	4	2	2	3	1	1	3	4	#NULL!	#NULL!	#NULL!	#NULL!	#NULL!	0
Gruppe1	58	664	Naturastar	2013-01-10	2	2	2	1	1	2	3	3	3	3	2	3	4	7	7	6	6	7	0
Gruppe1	59	664	Naturastar	2013-01-10	2	2	2	3	1	2	2	3	3	2	3	3	4	4	5	5	4	4	0
Gruppe1	60	664	Naturastar	2013-01-10	1	3	2	1	1	2	3	3	3	3	2	3	4	3	3	3	3	3	0
Gruppe1	61	664	Naturastar	2013-01-10	1	3	2	3	1	2	2	3	3	1	2	4	4	5	5	5	5	5	0
Gruppe1	62	664	Naturastar	2013-01-10	2	4	1	2	1	2	2	3	2	1	2	3	4	5	5	5	5	5	0
Gruppe1	63	664	Naturastar	2013-01-10	1	4	2	2	1	4	2	2	2	2	3	3	3	#NULL!	#NULL!	#NULL!	#NULL!	#NULL!	0
Gruppe1	64	664	Naturastar	2013-01-10	1	1	2	2	1	2	2	2	3	3	3	3	4	6	3	3	5	4	0
Gruppe1	65	664	Naturastar	2013-01-10	2	3	1	2	1	4	2	3	3	2	2	3	4	4	5	5	5	5	0
Gruppe1	66	664	Naturastar	2013-01-10	2	2	1	2	1	2	2	2	3	1	2	3	1	5	3	3	4	4	0
Gruppe1	67	664	Naturastar	2013-01-10	2	4	2	3	1	2	3	3	4	3	1	3	3	5	6	6	5	5	0
Gruppe1	68	664	Naturastar	2013-01-10	2	2	#NULL!	1	2	2	2	2	1	1	2	3	4	5	5	5	5	5	0
Gruppe1	69	664	Naturastar	2013-01-10	1	3	2	3	1	2	3	3	3	2	2	3	4	4	3	4	3	4	0
Gruppe1	70	664	Naturastar	2013-01-10	1	3	2	1	2	1	2	2	2	3	3	4	4	3	4	4	5	4	0
Gruppe1	1	948	Guarani	2012-11-28	2	2	1	2	1	1	2	3	2	2	2	3	4	5	5	5	5	5	0
Gruppe1	2	948	Guarani	2012-11-28	2	4	1	1	1	1	3	2	3	1	3	3	4	4	5	3	3	3	0
Gruppe1	3	948	Guarani	2012-11-28	2	3	2	2	1	2	2	3	2	1	1	3	3	4	4	4	5	4	0
Gruppe1	4	948	Guarani	2012-11-28	1	3	2	1	1	2	3	4	3	3	1	3	1	6	7	7	7	7	0
Gruppe1	5	948	Guarani	2012-11-28	2	2	1	3	1	2	2	2	3	1	2	3	1	6	6	6	6	6	0
Gruppe1	6	948	Guarani	2012-11-28	1	1	2	3	1	2	3	2	3	3	3	4	4	4	2	4	3	3	0
Gruppe1	7	948	Guarani	2012-11-28	1	2	1	2	1	3	2	2	3	2	2	3	1	3	3	3	4	3	0
Gruppe1	8	948	Guarani	2012-11-28	2	3	2	1	1	2	2	3	3	1	2	3	4	4	5	3	3	3	0
Gruppe1	9	948	Guarani	2012-11-28	1	4	2	3	1	4	2	3	3	2	2	3	4	5	2	5	5	4	0
Gruppe1	10	948	Guarani	2012-11-28	1	3	2	3	1	2	2	2	3	2	3	3	4	3	3	5	4	4	0
Gruppe1	11	948	Guarani	2012-11-28	1	4	2	1	1	3	2	3	3	2	2	3	4	7	5	7	7	7	0
Gruppe1	12	948	Guarani	2012-11-28	1	1	1	3	1	3	2	2	3	2	2	4	4	6	2	7	6	6	0
Gruppe1	13	948	Guarani	2012-11-28	2	4	1	2	2	4	2	2	2	2	3	3	4	5	5	5	5	5	0
Gruppe1	14	948	Guarani	2012-11-28	2	2	1	1	1	2	2	2	3	3	3	3	1	5	4	6	6	6	0
Gruppe1	15	948	Guarani	2012-11-28	2	5	1	2	1	4	2	3	3	2	2	3	4	3	4	3	3	3	0
Gruppe1	16	948	Guarani	2012-11-28	2	1	2	1	1	2	2	3	2	2	1	4	3	4	5	4	4	4	0
Gruppe1	17	948	Guarani	2012-11-28	2	3	1	2	1	4	2	2	3	3	2	3	1	#NULL!	#NULL!	#NULL!	#NULL!	#NULL!	0
Gruppe1	18	948	Guarani	2012-11-28	2	3	2	2	1	4	2	3	3	2	3	3	1	3	3	4	4	3	0
Gruppe1	19	948	Guarani	2012-11-28	1	3	1	2	1	2	2	2	3	3	2	3	3	3	3	6	6	5	0
Gruppe1	20	948	Guarani	2012-11-28	2	2	1	2	1	3	2	3	3	2	2	3	4	4	4	4	3	4	0
Gruppe1	21	948	Guarani	2012-11-28	2	5	1	3	2	1	1	1	2	1	1	3	4	4	4	4	4	4	0
Gruppe1	22	948	Guarani	2012-11-28	2	5	1	2	1	2	2	3	3	1	2	3	4	5	5	6	6	6	0
Gruppe1	23	948	Guarani	2012-11-28	2	5	1	2	1	2	3	3	3	1	2	4	4	5	5	6	6	6	0
Gruppe1	24	948	Guarani	2012-11-28	2	4	1	1	2	2	2	2	2	2	2	3	4	3	3	3	3	3	0
Gruppe1	25	948	Guarani	2012-11-28	2	3	2	1	2	4	2	2	2	1	2	3	4	3	2	2	4	3	0
Gruppe1	26	948	Guarani	2012-11-28	1	3	1	1	2	1	1	1	1	2	3	4	3	2	1	1	2	2	0
Gruppe1	27	948	Guarani	2012-11-28	2	4	1	1	1	4	3	4	3	2	2	3	1	3	4	5	5	4	0
Gruppe1	28	948	Guarani	2012-11-28	1	4	2	2	2	2	2	3	4	2	3	3	4	4	4	6	6	6	0
Gruppe1	29	948	Guarani	2012-11-28	2	3	2	3	1	2	3	3	3	1	3	3	4	5	2	3	6	4	0
Gruppe1	30	948	Guarani	2012-11-28	2	3	1	3	1	2	2	3	3	2	2	3	1	4	4	5	6	5	0
Gruppe1	31	948	Guarani	2012-11-28	2	4	1	2	1	4	2	2	3	1	3	3	3	5	5	5	5	5	0
Gruppe1	32	948	Guarani	2012-11-28	2	2	2	2	1	2	3	3	3	3	2	3	1	5	5	4	3	4	0
Gruppe1	33	948	Guarani	2012-11-28	1	1	2	3	2	1	2	2	2	1	2	3	4	4	3	4	4	4	0
Gruppe1	34	948	Guarani	2012-11-28	2	1	1	3	1	2	5	3	3	2	1	3	1	5	4	5	5	5	0
Gruppe1	35	948	Guarani	2012-11-28	2	3	1	3	1	4	2	3	3	2	2	3	4	4	6	6	6	6	0
Gruppe1	36	948	Guarani	2012-11-28	2	5	2	3	1	1	2	2	3	2	1	3	4	4	5	4	5	4	0
Gruppe1	37	948	Guarani	2012-11-28	1	4	2	2	2	4	2	2	2	3	2	3	4	4	4	5	4	4	0
Gruppe1	38	948	Guarani	2012-11-28	1	1	1	3	1	4	3	4	3	3	2	3	2	5	2	3	4	4	0
Gruppe1	39	948	Guarani	2012-11-28	1	5	2	1	1	3	3	4	3	2	3	3	3	#NULL!	#NULL!	#NULL!	#NULL!	#NULL!	0
Gruppe1	40	948	Guarani	2012-11-28	1	4	1	2	1	4	2	3	3	2	2	3	4	5	4	6	6	5	0
Gruppe1	41	948	Guarani	2012-11-28	2	3	1	1	1	3	3	3	3	3	2	3	4	5	5	5	6	5	0
Gruppe1	42	948	Guarani	2012-11-28	1	2	1	2	1	3	3	4	4	3	2	3	4	4	3	4	3	4	0
Gruppe1	43	948	Guarani	2012-11-28	1	3	1	2	1	2	2	2	2	3	2	3	4	5	5	6	4	5	0
Gruppe1	44	948	Guarani	2012-11-28	2	1	2	3	1	4	2	2	3	3	2	4	4	3	2	6	5	5	0
Gruppe1	45	948	Guarani	2012-11-28	1	1	2	2	1	2	2	2	3	1	2	3	4	5	5	5	6	5	0
Gruppe1	46	948	Guarani	2012-11-28	2	3	2	2	2	1	1	1	1	1	1	3	4	#NULL!	#NULL!	#NULL!	#NULL!	#NULL!	0
Gruppe1	47	948	Guarani	2012-11-28	2	3	1	3	1	3	2	3	2	3	3	3	1	5	4	6	5	5	0
Gruppe1	48	948	Guarani	2012-11-28	1	1	2	1	1	4	3	3	3	3	2	3	1	3	3	4	5	4	0
Gruppe1	49	948	Guarani	2012-11-28	2	1	1	3	1	3	3	4	3	2	2	3	4	6	5	6	6	6	0
Gruppe1	50	948	Guarani	2012-11-28	1	4	2	3	1	4	3	4	4	3	3	3	4	7	3	7	7	6	0
Gruppe1	51	948	Guarani	2012-11-28	1	3	2	3	1	4	2	2	2	2	1	3	4	4	4	5	5	5	0
Gruppe1	52	948	Guarani	2012-11-28	2	2	2	2	1	2	2	1	3	1	1	3	4	2	3	4	5	4	0
Gruppe1	53	948	Guarani	2012-11-28	2	2	1	2	1	2	2	3	3	3	1	3	4	5	4	5	5	5	0
Gruppe1	56	948	Guarani	2012-11-28	2	2	2	3	2	2	2	3	2	2	1	3	4	6	6	6	6	6	0
Gruppe1	57	948	Guarani	2012-11-28	1	4	1	2	1	4	2	2	3	1	1	3	4	#NULL!	#NULL!	#NULL!	#NULL!	#NULL!	0
Gruppe1	58	948	Guarani	2012-11-28	2	2	2	1	1	2	3	3	3	3	2	3	4	6	6	7	7	7	0
Gruppe1	59	948	Guarani	2012-11-28	2	2	2	3	1	2	2	3	3	2	3	3	4	4	5	6	5	5	0
Gruppe1	60	948	Guarani	2012-11-28	1	3	2	1	1	2	3	3	3	3	2	3	4	3	4	4	6	5	0
Gruppe1	61	948	Guarani	2012-11-28	1	3	2	3	1	2	2	3	3	1	2	4	4	5	5	5	5	5	0
Gruppe1	62	948	Guarani	2012-11-28	2	4	1	2	1	2	2	3	2	1	2	3	4	3	5	4	4	4	0
Gruppe1	63	948	Guarani	2012-11-28	1	4	2	2	1	4	2	2	2	2	3	3	3	2	3	4	5	4	0
Gruppe1	64	948	Guarani	2012-11-28	1	1	2	2	1	2	2	2	3	3	3	3	4	3	4	6	6	5	0
Gruppe1	65	948	Guarani	2012-11-28	2	3	1	2	1	4	2	3	3	2	2	3	4	6	6	6	6	6	0
Gruppe1	66	948	Guarani	2012-11-28	2	2	1	2	1	2	2	2	3	1	2	3	1	2	3	3	6	3	0
Gruppe1	67	948	Guarani	2012-11-28	2	4	2	3	1	2	3	3	4	3	1	3	3	6	3	6	6	5	0
Gruppe1	68	948	Guarani	2012-11-28	2	2	#NULL!	1	2	2	2	2	1	1	2	3	4	6	5	6	5	5	0
Gruppe1	69	948	Guarani	2012-11-28	1	3	2	3	1	2	3	3	3	2	2	3	4	5	4	5	4	5	0
Gruppe1	70	948	Guarani	2012-11-28	1	3	2	1	2	1	2	2	2	3	3	4	4	3	3	4	3	3	0
Gruppe1	1	948	Guarani	2013-01-10	2	2	1	2	1	1	2	3	2	2	2	3	4	4	4	5	5	5	0
Gruppe1	2	948	Guarani	2013-01-10	2	4	1	1	1	1	3	2	3	1	3	3	4	4	5	4	5	5	0
Gruppe1	3	948	Guarani	2013-01-10	2	3	2	2	1	2	2	3	2	1	1	3	3	4	5	4	4	4	0
Gruppe1	4	948	Guarani	2013-01-10	1	3	2	1	1	2	3	4	3	3	1	3	1	6	7	7	7	7	0
Gruppe1	5	948	Guarani	2013-01-10	2	2	1	3	1	2	2	2	3	1	2	3	1	5	5	5	5	5	0
Gruppe1	6	948	Guarani	2013-01-10	1	1	2	3	1	2	3	2	3	3	3	4	4	4	4	3	3	3	0
Gruppe1	7	948	Guarani	2013-01-10	1	2	1	2	1	3	2	2	3	2	2	3	1	3	3	3	4	3	0
Gruppe1	8	948	Guarani	2013-01-10	2	3	2	1	1	2	2	3	3	1	2	3	4	3	4	4	3	3	0
Gruppe1	9	948	Guarani	2013-01-10	1	4	2	3	1	4	2	3	3	2	2	3	4	5	3	6	6	5	0
Gruppe1	10	948	Guarani	2013-01-10	1	3	2	3	1	2	2	2	3	2	3	3	4	4	4	5	5	5	0
Gruppe1	11	948	Guarani	2013-01-10	1	4	2	1	1	3	2	3	3	2	2	3	4	5	4	6	5	5	0
Gruppe1	12	948	Guarani	2013-01-10	1	1	1	3	1	3	2	2	3	2	2	4	4	6	6	7	6	6	0
Gruppe1	13	948	Guarani	2013-01-10	2	4	1	2	2	4	2	2	2	2	3	3	4	5	4	5	5	5	0
Gruppe1	14	948	Guarani	2013-01-10	2	2	1	1	1	2	2	2	3	3	3	3	1	5	3	5	4	4	0
Gruppe1	15	948	Guarani	2013-01-10	2	5	1	2	1	4	2	3	3	2	2	3	4	4	3	5	6	5	0
Gruppe1	16	948	Guarani	2013-01-10	2	1	2	1	1	2	2	3	2	2	1	4	3	4	5	4	5	4	0
Gruppe1	17	948	Guarani	2013-01-10	2	3	1	2	1	4	2	2	3	3	2	3	1	#NULL!	#NULL!	#NULL!	#NULL!	#NULL!	0
Gruppe1	18	948	Guarani	2013-01-10	2	3	2	2	1	4	2	3	3	2	3	3	1	5	5	6	6	6	0
Gruppe1	19	948	Guarani	2013-01-10	1	3	1	2	1	2	2	2	3	3	2	3	3	4	3	5	6	4	0
Gruppe1	20	948	Guarani	2013-01-10	2	2	1	2	1	3	2	3	3	2	2	3	4	4	4	5	5	4	0
Gruppe1	21	948	Guarani	2013-01-10	2	5	1	3	2	1	1	1	2	1	1	3	4	5	5	5	5	5	0
Gruppe1	22	948	Guarani	2013-01-10	2	5	1	2	1	2	2	3	3	1	2	3	4	6	6	5	5	5	0
Gruppe1	23	948	Guarani	2013-01-10	2	5	1	2	1	2	3	3	3	1	2	4	4	6	4	6	6	6	0
Gruppe1	24	948	Guarani	2013-01-10	2	4	1	1	2	2	2	2	2	2	2	3	4	4	4	4	4	4	0
Gruppe1	25	948	Guarani	2013-01-10	2	3	2	1	2	4	2	2	2	1	2	3	4	3	4	4	4	4	0
Gruppe1	26	948	Guarani	2013-01-10	1	3	1	1	2	1	1	1	1	2	3	4	3	2	2	1	2	1	0
Gruppe1	27	948	Guarani	2013-01-10	2	4	1	1	1	4	3	4	3	2	2	3	1	4	3	4	4	3	0
Gruppe1	28	948	Guarani	2013-01-10	1	4	2	2	2	2	2	3	4	2	3	3	4	3	4	5	5	4	0
Gruppe1	29	948	Guarani	2013-01-10	2	3	2	3	1	2	3	3	3	1	3	3	4	5	2	5	6	4	0
Gruppe1	30	948	Guarani	2013-01-10	2	3	1	3	1	2	2	3	3	2	2	3	1	5	3	6	5	5	0
Gruppe1	31	948	Guarani	2013-01-10	2	4	1	2	1	4	2	2	3	1	3	3	3	5	5	6	5	5	0
Gruppe1	32	948	Guarani	2013-01-10	2	2	2	2	1	2	3	3	3	3	2	3	1	3	4	5	4	4	0
Gruppe1	33	948	Guarani	2013-01-10	1	1	2	3	2	1	2	2	2	1	2	3	4	5	4	5	5	5	0
Gruppe1	34	948	Guarani	2013-01-10	2	1	1	3	1	2	5	3	3	2	1	3	1	5	5	6	6	5	0
Gruppe1	35	948	Guarani	2013-01-10	2	3	1	3	1	4	2	3	3	2	2	3	4	4	6	5	5	5	0
Gruppe1	36	948	Guarani	2013-01-10	2	5	2	3	1	1	2	2	3	2	1	3	4	3	3	4	5	4	0
Gruppe1	37	948	Guarani	2013-01-10	1	4	2	2	2	4	2	2	2	3	2	3	4	5	4	5	5	5	0
Gruppe1	38	948	Guarani	2013-01-10	1	1	1	3	1	4	3	4	3	3	2	3	2	5	3	5	5	4	0
Gruppe1	39	948	Guarani	2013-01-10	1	5	2	1	1	3	3	4	3	2	3	3	3	#NULL!	#NULL!	#NULL!	#NULL!	#NULL!	0
Gruppe1	40	948	Guarani	2013-01-10	1	4	1	2	1	4	2	3	3	2	2	3	4	5	4	6	5	5	0
Gruppe1	41	948	Guarani	2013-01-10	2	3	1	1	1	3	3	3	3	3	2	3	4	4	4	6	5	5	0
Gruppe1	42	948	Guarani	2013-01-10	1	2	1	2	1	3	3	4	4	3	2	3	4	5	4	5	5	5	0
Gruppe1	43	948	Guarani	2013-01-10	1	3	1	2	1	2	2	2	2	3	2	3	4	5	6	6	6	6	0
Gruppe1	44	948	Guarani	2013-01-10	2	1	2	3	1	4	2	2	3	3	2	4	4	5	4	6	6	5	0
Gruppe1	45	948	Guarani	2013-01-10	1	1	2	2	1	2	2	2	3	1	2	3	4	6	5	6	5	6	0
Gruppe1	46	948	Guarani	2013-01-10	2	3	2	2	2	1	1	1	1	1	1	3	4	#NULL!	#NULL!	#NULL!	#NULL!	#NULL!	0
Gruppe1	47	948	Guarani	2013-01-10	2	3	1	3	1	3	2	3	2	3	3	3	1	6	5	6	5	5	0
Gruppe1	48	948	Guarani	2013-01-10	1	1	2	1	1	4	3	3	3	3	2	3	1	5	5	4	4	5	0
Gruppe1	49	948	Guarani	2013-01-10	2	1	1	3	1	3	3	4	3	2	2	3	4	6	6	6	6	6	0
Gruppe1	50	948	Guarani	2013-01-10	1	4	2	3	1	4	3	4	4	3	3	3	4	7	5	6	6	6	0
Gruppe1	51	948	Guarani	2013-01-10	1	3	2	3	1	4	2	2	2	2	1	3	4	5	7	7	7	6	0
Gruppe1	52	948	Guarani	2013-01-10	2	2	2	2	1	2	2	1	3	1	1	3	4	4	3	6	7	5	0
Gruppe1	53	948	Guarani	2013-01-10	2	2	1	2	1	2	2	3	3	3	1	3	4	4	4	4	4	4	0
Gruppe1	56	948	Guarani	2013-01-10	2	2	2	3	2	2	2	3	2	2	1	3	4	5	6	5	5	5	0
Gruppe1	57	948	Guarani	2013-01-10	1	4	1	2	1	4	2	2	3	1	1	3	4	#NULL!	#NULL!	#NULL!	#NULL!	#NULL!	0
Gruppe1	58	948	Guarani	2013-01-10	2	2	2	1	1	2	3	3	3	3	2	3	4	7	7	7	7	7	0
Gruppe1	59	948	Guarani	2013-01-10	2	2	2	3	1	2	2	3	3	2	3	3	4	5	5	6	5	5	0
Gruppe1	60	948	Guarani	2013-01-10	1	3	2	1	1	2	3	3	3	3	2	3	4	4	4	5	6	5	0
Gruppe1	61	948	Guarani	2013-01-10	1	3	2	3	1	2	2	3	3	1	2	4	4	4	5	5	5	4	0
Gruppe1	62	948	Guarani	2013-01-10	2	4	1	2	1	2	2	3	2	1	2	3	4	5	5	5	5	5	0
Gruppe1	63	948	Guarani	2013-01-10	1	4	2	2	1	4	2	2	2	2	3	3	3	#NULL!	#NULL!	#NULL!	#NULL!	#NULL!	0
Gruppe1	64	948	Guarani	2013-01-10	1	1	2	2	1	2	2	2	3	3	3	3	4	2	2	5	1	2	0
Gruppe1	65	948	Guarani	2013-01-10	2	3	1	2	1	4	2	3	3	2	2	3	4	4	5	6	6	5	0
Gruppe1	66	948	Guarani	2013-01-10	2	2	1	2	1	2	2	2	3	1	2	3	1	3	3	4	4	4	0
Gruppe1	67	948	Guarani	2013-01-10	2	4	2	3	1	2	3	3	4	3	1	3	3	5	4	6	7	6	0
Gruppe1	68	948	Guarani	2013-01-10	2	2	#NULL!	1	2	2	2	2	1	1	2	3	4	6	6	5	5	5	0
Gruppe1	69	948	Guarani	2013-01-10	1	3	2	3	1	2	3	3	3	2	2	3	4	4	2	5	5	5	0
Gruppe1	70	948	Guarani	2013-01-10	1	3	2	1	2	1	2	2	2	3	3	4	4	3	3	4	3	3	0
Gruppe1	1	485	Diamant	2012-11-28	2	2	1	2	1	1	2	3	2	2	2	3	4	5	5	5	5	5	0
Gruppe1	2	485	Diamant	2012-11-28	2	4	1	1	1	1	3	2	3	1	3	3	4	6	5	5	6	6	0
Gruppe1	3	485	Diamant	2012-11-28	2	3	2	2	1	2	2	3	2	1	1	3	3	5	4	5	5	5	0
Gruppe1	4	485	Diamant	2012-11-28	1	3	2	1	1	2	3	4	3	3	1	3	1	7	7	7	7	7	0
Gruppe1	5	485	Diamant	2012-11-28	2	2	1	3	1	2	2	2	3	1	2	3	1	6	6	6	6	6	0
Gruppe1	6	485	Diamant	2012-11-28	1	1	2	3	1	2	3	2	3	3	3	4	4	5	5	5	5	5	0
Gruppe1	7	485	Diamant	2012-11-28	1	2	1	2	1	3	2	2	3	2	2	3	1	6	4	5	5	5	0
Gruppe1	8	485	Diamant	2012-11-28	2	3	2	1	1	2	2	3	3	1	2	3	4	6	5	6	6	6	0
Gruppe1	9	485	Diamant	2012-11-28	1	4	2	3	1	4	2	3	3	2	2	3	4	6	5	6	5	6	0
Gruppe1	10	485	Diamant	2012-11-28	1	3	2	3	1	2	2	2	3	2	3	3	4	5	4	5	5	5	0
Gruppe1	11	485	Diamant	2012-11-28	1	4	2	1	1	3	2	3	3	2	2	3	4	6	4	6	6	6	0
Gruppe1	12	485	Diamant	2012-11-28	1	1	1	3	1	3	2	2	3	2	2	4	4	5	5	3	4	5	0
Gruppe1	13	485	Diamant	2012-11-28	2	4	1	2	2	4	2	2	2	2	3	3	4	5	5	5	5	5	0
Gruppe1	14	485	Diamant	2012-11-28	2	2	1	1	1	2	2	2	3	3	3	3	1	6	6	6	6	6	0
Gruppe1	15	485	Diamant	2012-11-28	2	5	1	2	1	4	2	3	3	2	2	3	4	6	5	6	7	6	0
Gruppe1	16	485	Diamant	2012-11-28	2	1	2	1	1	2	2	3	2	2	1	4	3	5	5	5	5	5	0
Gruppe1	17	485	Diamant	2012-11-28	2	3	1	2	1	4	2	2	3	3	2	3	1	#NULL!	#NULL!	#NULL!	#NULL!	#NULL!	0
Gruppe1	18	485	Diamant	2012-11-28	2	3	2	2	1	4	2	3	3	2	3	3	1	6	5	6	5	5	0
Gruppe1	19	485	Diamant	2012-11-28	1	3	1	2	1	2	2	2	3	3	2	3	3	6	6	5	5	5	0
Gruppe1	20	485	Diamant	2012-11-28	2	2	1	2	1	3	2	3	3	2	2	3	4	6	5	5	6	6	0
Gruppe1	21	485	Diamant	2012-11-28	2	5	1	3	2	1	1	1	2	1	1	3	4	5	5	5	5	5	0
Gruppe1	22	485	Diamant	2012-11-28	2	5	1	2	1	2	2	3	3	1	2	3	4	6	6	6	6	6	0
Gruppe1	23	485	Diamant	2012-11-28	2	5	1	2	1	2	3	3	3	1	2	4	4	5	5	5	4	5	0
Gruppe1	24	485	Diamant	2012-11-28	2	4	1	1	2	2	2	2	2	2	2	3	4	6	6	6	5	6	0
Gruppe1	25	485	Diamant	2012-11-28	2	3	2	1	2	4	2	2	2	1	2	3	4	5	4	5	5	5	0
Gruppe1	26	485	Diamant	2012-11-28	1	3	1	1	2	1	1	1	1	2	3	4	3	6	3	4	4	4	0
Gruppe1	27	485	Diamant	2012-11-28	2	4	1	1	1	4	3	4	3	2	2	3	1	7	5	7	7	6	0
Gruppe1	28	485	Diamant	2012-11-28	1	4	2	2	2	2	2	3	4	2	3	3	4	6	5	6	5	6	0
Gruppe1	29	485	Diamant	2012-11-28	2	3	2	3	1	2	3	3	3	1	3	3	4	7	7	6	6	6	0
Gruppe1	30	485	Diamant	2012-11-28	2	3	1	3	1	2	2	3	3	2	2	3	1	5	3	5	5	5	0
Gruppe1	31	485	Diamant	2012-11-28	2	4	1	2	1	4	2	2	3	1	3	3	3	5	5	5	4	5	0
Gruppe1	32	485	Diamant	2012-11-28	2	2	2	2	1	2	3	3	3	3	2	3	1	6	5	5	5	5	0
Gruppe1	33	485	Diamant	2012-11-28	1	1	2	3	2	1	2	2	2	1	2	3	4	6	6	6	5	6	0
Gruppe1	34	485	Diamant	2012-11-28	2	1	1	3	1	2	5	3	3	2	1	3	1	4	4	4	4	4	0
Gruppe1	35	485	Diamant	2012-11-28	2	3	1	3	1	4	2	3	3	2	2	3	4	6	5	4	6	5	0
Gruppe1	36	485	Diamant	2012-11-28	2	5	2	3	1	1	2	2	3	2	1	3	4	6	5	6	6	6	0
Gruppe1	37	485	Diamant	2012-11-28	1	4	2	2	2	4	2	2	2	3	2	3	4	6	4	5	6	5	0
Gruppe1	38	485	Diamant	2012-11-28	1	1	1	3	1	4	3	4	3	3	2	3	2	6	6	6	6	6	0
Gruppe1	39	485	Diamant	2012-11-28	1	5	2	1	1	3	3	4	3	2	3	3	3	0	#NULL!	#NULL!	0	#NULL!	0
Gruppe1	40	485	Diamant	2012-11-28	1	4	1	2	1	4	2	3	3	2	2	3	4	5	5	5	5	5	0
Gruppe1	41	485	Diamant	2012-11-28	2	3	1	1	1	3	3	3	3	3	2	3	4	6	6	6	6	6	0
Gruppe1	42	485	Diamant	2012-11-28	1	2	1	2	1	3	3	4	4	3	2	3	4	7	5	6	6	6	0
Gruppe1	43	485	Diamant	2012-11-28	1	3	1	2	1	2	2	2	2	3	2	3	4	6	5	6	5	5	0
Gruppe1	44	485	Diamant	2012-11-28	2	1	2	3	1	4	2	2	3	3	2	4	4	5	2	5	5	4	0
Gruppe1	45	485	Diamant	2012-11-28	1	1	2	2	1	2	2	2	3	1	2	3	4	6	5	6	6	6	0
Gruppe1	46	485	Diamant	2012-11-28	2	3	2	2	2	1	1	1	1	1	1	3	4	#NULL!	#NULL!	#NULL!	#NULL!	#NULL!	0
Gruppe1	47	485	Diamant	2012-11-28	2	3	1	3	1	3	2	3	2	3	3	3	1	5	5	5	5	5	0
Gruppe1	48	485	Diamant	2012-11-28	1	1	2	1	1	4	3	3	3	3	2	3	1	6	6	5	7	6	0
Gruppe1	49	485	Diamant	2012-11-28	2	1	1	3	1	3	3	4	3	2	2	3	4	6	6	6	6	6	0
Gruppe1	50	485	Diamant	2012-11-28	1	4	2	3	1	4	3	4	4	3	3	3	4	6	6	5	5	5	0
Gruppe1	51	485	Diamant	2012-11-28	1	3	2	3	1	4	2	2	2	2	1	3	4	6	6	6	6	6	0
Gruppe1	52	485	Diamant	2012-11-28	2	2	2	2	1	2	2	1	3	1	1	3	4	7	7	7	7	7	0
Gruppe1	53	485	Diamant	2012-11-28	2	2	1	2	1	2	2	3	3	3	1	3	4	6	6	6	6	6	0
Gruppe1	56	485	Diamant	2012-11-28	2	2	2	3	2	2	2	3	2	2	1	3	4	6	5	5	5	6	0
Gruppe1	57	485	Diamant	2012-11-28	1	4	1	2	1	4	2	2	3	1	1	3	4	#NULL!	#NULL!	#NULL!	#NULL!	#NULL!	0
Gruppe1	58	485	Diamant	2012-11-28	2	2	2	1	1	2	3	3	3	3	2	3	4	7	6	6	4	6	0
Gruppe1	59	485	Diamant	2012-11-28	2	2	2	3	1	2	2	3	3	2	3	3	4	6	4	6	6	5	0
Gruppe1	60	485	Diamant	2012-11-28	1	3	2	1	1	2	3	3	3	3	2	3	4	5	4	3	3	4	0
Gruppe1	61	485	Diamant	2012-11-28	1	3	2	3	1	2	2	3	3	1	2	4	4	5	4	5	5	5	0
Gruppe1	62	485	Diamant	2012-11-28	2	4	1	2	1	2	2	3	2	1	2	3	4	5	5	5	5	5	0
Gruppe1	63	485	Diamant	2012-11-28	1	4	2	2	1	4	2	2	2	2	3	3	3	4	4	5	4	4	0
Gruppe1	64	485	Diamant	2012-11-28	1	1	2	2	1	2	2	2	3	3	3	3	4	7	3	6	3	5	0
Gruppe1	65	485	Diamant	2012-11-28	2	3	1	2	1	4	2	3	3	2	2	3	4	6	6	6	6	6	0
Gruppe1	66	485	Diamant	2012-11-28	2	2	1	2	1	2	2	2	3	1	2	3	1	6	4	5	6	5	0
Gruppe1	67	485	Diamant	2012-11-28	2	4	2	3	1	2	3	3	4	3	1	3	3	5	4	5	5	5	0
Gruppe1	68	485	Diamant	2012-11-28	2	2	#NULL!	1	2	2	2	2	1	1	2	3	4	7	6	7	6	7	0
Gruppe1	69	485	Diamant	2012-11-28	1	3	2	3	1	2	3	3	3	2	2	3	4	6	3	5	5	5	0
Gruppe1	70	485	Diamant	2012-11-28	1	3	2	1	2	1	2	2	2	3	3	4	4	4	4	5	4	4	0
Gruppe1	1	485	Diamant	2013-01-10	2	2	1	2	1	1	2	3	2	2	2	3	4	6	4	3	3	3	0
Gruppe1	2	485	Diamant	2013-01-10	2	4	1	1	1	1	3	2	3	1	3	3	4	6	5	6	6	6	0
Gruppe1	3	485	Diamant	2013-01-10	2	3	2	2	1	2	2	3	2	1	1	3	3	5	5	5	5	5	0
Gruppe1	4	485	Diamant	2013-01-10	1	3	2	1	1	2	3	4	3	3	1	3	1	7	7	7	7	7	0
Gruppe1	5	485	Diamant	2013-01-10	2	2	1	3	1	2	2	2	3	1	2	3	1	6	5	6	6	6	0
Gruppe1	6	485	Diamant	2013-01-10	1	1	2	3	1	2	3	2	3	3	3	4	4	5	5	5	5	5	0
Gruppe1	7	485	Diamant	2013-01-10	1	2	1	2	1	3	2	2	3	2	2	3	1	6	4	5	5	5	0
Gruppe1	8	485	Diamant	2013-01-10	2	3	2	1	1	2	2	3	3	1	2	3	4	6	4	4	4	5	0
Gruppe1	9	485	Diamant	2013-01-10	1	4	2	3	1	4	2	3	3	2	2	3	4	7	6	6	6	6	0
Gruppe1	10	485	Diamant	2013-01-10	1	3	2	3	1	2	2	2	3	2	3	3	4	5	4	5	5	5	0
Gruppe1	11	485	Diamant	2013-01-10	1	4	2	1	1	3	2	3	3	2	2	3	4	6	4	6	4	5	0
Gruppe1	12	485	Diamant	2013-01-10	1	1	1	3	1	3	2	2	3	2	2	4	4	6	6	7	6	6	0
Gruppe1	13	485	Diamant	2013-01-10	2	4	1	2	2	4	2	2	2	2	3	3	4	5	4	5	5	5	0
Gruppe1	14	485	Diamant	2013-01-10	2	2	1	1	1	2	2	2	3	3	3	3	1	7	6	7	6	6	0
Gruppe1	15	485	Diamant	2013-01-10	2	5	1	2	1	4	2	3	3	2	2	3	4	5	5	6	6	5	0
Gruppe1	16	485	Diamant	2013-01-10	2	1	2	1	1	2	2	3	2	2	1	4	3	5	5	5	5	5	0
Gruppe1	17	485	Diamant	2013-01-10	2	3	1	2	1	4	2	2	3	3	2	3	1	#NULL!	#NULL!	#NULL!	#NULL!	#NULL!	0
Gruppe1	18	485	Diamant	2013-01-10	2	3	2	2	1	4	2	3	3	2	3	3	1	6	6	6	6	6	0
Gruppe1	19	485	Diamant	2013-01-10	1	3	1	2	1	2	2	2	3	3	2	3	3	6	5	5	5	5	0
Gruppe1	20	485	Diamant	2013-01-10	2	2	1	2	1	3	2	3	3	2	2	3	4	5	5	5	5	5	0
Gruppe1	21	485	Diamant	2013-01-10	2	5	1	3	2	1	1	1	2	1	1	3	4	4	4	4	4	4	0
Gruppe1	22	485	Diamant	2013-01-10	2	5	1	2	1	2	2	3	3	1	2	3	4	6	5	5	5	5	0
Gruppe1	23	485	Diamant	2013-01-10	2	5	1	2	1	2	3	3	3	1	2	4	4	5	4	5	4	5	0
Gruppe1	24	485	Diamant	2013-01-10	2	4	1	1	2	2	2	2	2	2	2	3	4	6	6	4	4	5	0
Gruppe1	25	485	Diamant	2013-01-10	2	3	2	1	2	4	2	2	2	1	2	3	4	6	5	6	6	6	0
Gruppe1	26	485	Diamant	2013-01-10	1	3	1	1	2	1	1	1	1	2	3	4	3	5	5	5	5	5	0
Gruppe1	27	485	Diamant	2013-01-10	2	4	1	1	1	4	3	4	3	2	2	3	1	6	4	6	6	6	0
Gruppe1	28	485	Diamant	2013-01-10	1	4	2	2	2	2	2	3	4	2	3	3	4	5	4	5	5	5	0
Gruppe1	29	485	Diamant	2013-01-10	2	3	2	3	1	2	3	3	3	1	3	3	4	6	6	6	6	6	0
Gruppe1	30	485	Diamant	2013-01-10	2	3	1	3	1	2	2	3	3	2	2	3	1	6	5	5	6	5	0
Gruppe1	31	485	Diamant	2013-01-10	2	4	1	2	1	4	2	2	3	1	3	3	3	6	5	5	5	5	0
Gruppe1	32	485	Diamant	2013-01-10	2	2	2	2	1	2	3	3	3	3	2	3	1	6	5	5	5	5	0
Gruppe1	33	485	Diamant	2013-01-10	1	1	2	3	2	1	2	2	2	1	2	3	4	5	5	6	6	6	0
Gruppe1	34	485	Diamant	2013-01-10	2	1	1	3	1	2	5	3	3	2	1	3	1	5	5	5	5	5	0
Gruppe1	35	485	Diamant	2013-01-10	2	3	1	3	1	4	2	3	3	2	2	3	4	6	5	6	6	6	0
Gruppe1	36	485	Diamant	2013-01-10	2	5	2	3	1	1	2	2	3	2	1	3	4	6	5	5	5	5	0
Gruppe1	37	485	Diamant	2013-01-10	1	4	2	2	2	4	2	2	2	3	2	3	4	6	4	6	5	5	0
Gruppe1	38	485	Diamant	2013-01-10	1	1	1	3	1	4	3	4	3	3	2	3	2	6	6	6	5	6	0
Gruppe1	39	485	Diamant	2013-01-10	1	5	2	1	1	3	3	4	3	2	3	3	3	0	#NULL!	#NULL!	0	#NULL!	0
Gruppe1	40	485	Diamant	2013-01-10	1	4	1	2	1	4	2	3	3	2	2	3	4	6	6	5	5	5	0
Gruppe1	41	485	Diamant	2013-01-10	2	3	1	1	1	3	3	3	3	3	2	3	4	6	5	6	6	6	0
Gruppe1	42	485	Diamant	2013-01-10	1	2	1	2	1	3	3	4	4	3	2	3	4	6	5	6	6	6	0
Gruppe1	43	485	Diamant	2013-01-10	1	3	1	2	1	2	2	2	2	3	2	3	4	6	5	5	5	5	0
Gruppe1	44	485	Diamant	2013-01-10	2	1	2	3	1	4	2	2	3	3	2	4	4	5	3	5	4	4	0
Gruppe1	45	485	Diamant	2013-01-10	1	1	2	2	1	2	2	2	3	1	2	3	4	5	4	5	5	5	0
Gruppe1	46	485	Diamant	2013-01-10	2	3	2	2	2	1	1	1	1	1	1	3	4	#NULL!	#NULL!	#NULL!	#NULL!	#NULL!	0
Gruppe1	47	485	Diamant	2013-01-10	2	3	1	3	1	3	2	3	2	3	3	3	1	5	5	5	5	5	0
Gruppe1	48	485	Diamant	2013-01-10	1	1	2	1	1	4	3	3	3	3	2	3	1	5	5	5	5	5	0
Gruppe1	49	485	Diamant	2013-01-10	2	1	1	3	1	3	3	4	3	2	2	3	4	6	5	5	5	5	0
Gruppe1	50	485	Diamant	2013-01-10	1	4	2	3	1	4	3	4	4	3	3	3	4	7	7	6	6	6	0
Gruppe1	51	485	Diamant	2013-01-10	1	3	2	3	1	4	2	2	2	2	1	3	4	7	7	7	7	7	0
Gruppe1	52	485	Diamant	2013-01-10	2	2	2	2	1	2	2	1	3	1	1	3	4	7	5	7	7	7	0
Gruppe1	53	485	Diamant	2013-01-10	2	2	1	2	1	2	2	3	3	3	1	3	4	6	6	6	6	6	0
Gruppe1	56	485	Diamant	2013-01-10	2	2	2	3	2	2	2	3	2	2	1	3	4	6	5	5	5	6	0
Gruppe1	57	485	Diamant	2013-01-10	1	4	1	2	1	4	2	2	3	1	1	3	4	#NULL!	#NULL!	#NULL!	#NULL!	#NULL!	0
Gruppe1	58	485	Diamant	2013-01-10	2	2	2	1	1	2	3	3	3	3	2	3	4	7	7	6	4	5	0
Gruppe1	59	485	Diamant	2013-01-10	2	2	2	3	1	2	2	3	3	2	3	3	4	5	4	5	5	5	0
Gruppe1	60	485	Diamant	2013-01-10	1	3	2	1	1	2	3	3	3	3	2	3	4	5	4	4	5	4	0
Gruppe1	61	485	Diamant	2013-01-10	1	3	2	3	1	2	2	3	3	1	2	4	4	5	5	5	5	5	0
Gruppe1	62	485	Diamant	2013-01-10	2	4	1	2	1	2	2	3	2	1	2	3	4	5	5	4	4	4	0
Gruppe1	63	485	Diamant	2013-01-10	1	4	2	2	1	4	2	2	2	2	3	3	3	#NULL!	#NULL!	#NULL!	#NULL!	#NULL!	0
Gruppe1	64	485	Diamant	2013-01-10	1	1	2	2	1	2	2	2	3	3	3	3	4	7	6	7	6	7	0
Gruppe1	65	485	Diamant	2013-01-10	2	3	1	2	1	4	2	3	3	2	2	3	4	6	5	6	6	6	0
Gruppe1	66	485	Diamant	2013-01-10	2	2	1	2	1	2	2	2	3	1	2	3	1	7	6	6	6	6	0
Gruppe1	67	485	Diamant	2013-01-10	2	4	2	3	1	2	3	3	4	3	1	3	3	7	5	6	6	6	0
Gruppe1	68	485	Diamant	2013-01-10	2	2	#NULL!	1	2	2	2	2	1	1	2	3	4	7	6	6	6	6	0
Gruppe1	69	485	Diamant	2013-01-10	1	3	2	3	1	2	3	3	3	2	2	3	4	5	3	6	5	5	0
Gruppe1	70	485	Diamant	2013-01-10	1	3	2	1	2	1	2	2	2	3	3	4	4	5	4	5	4	5	0
